# Supplementary material for: Diverse Macrophage Populations Contribute to the Inflammatory Microenvironment in Premalignant Lesions During Localized Invasion
Source: Front Oncol. 2020 Sep 24;10:569985. doi: 10.3389/fonc.2020.569985 (PMC7541939; doi:10.3389/fonc.2020.569985)
Supplement: Supplementary Table 1 — Top 20 differentially expressed genes (DEGs) across macrophage populations (MC0, MC2, MC3, MC4, MC6, MC8). [file Table_1.XLSX]

## Sheet: Sup. File x - Top_DEGs_Macropha
p_val	avg_logFC	pct.1	pct.2	p_val_adj	cluster	gene
7.78e-263	2.5034	0.882	0.206	1.19e-258	0	Retnla
4.03e-230	2.05894	0.756	0.119	6.16e-226	0	Hal
1.35e-215	1.86729	0.81	0.18	2.07e-211	0	Clec10a
2.25e-215	2.33112	0.542	0.018	3.44e-211	0	Cd209g
1.16e-214	2.03826	0.591	0.037	1.77e-210	0	Ednrb
3.03e-191	1.54187	0.927	0.323	4.63e-187	0	Ccl8
2.78e-182	1.96955	0.506	0.032	4.26e-178	0	Fcna
3.69e-174	2.04928	0.448	0.013	5.65e-170	0	Cd209f
1.95e-166	1.47367	0.837	0.292	2.98e-162	0	Mrc1
2.2e-160	1.72847	0.628	0.117	3.36e-156	0	C4b
3.88e-153	1.60292	0.615	0.114	5.93e-149	0	Ccl24
1.79e-146	1.58018	0.667	0.174	2.74e-142	0	Gas6
1.58e-144	1.41672	0.697	0.184	2.42e-140	0	F13a1
2.64e-132	1.73492	0.362	0.014	4.04e-128	0	Cd209d
1.57e-127	1.5389	0.344	0.012	2.41e-123	0	Lyve1
8.92e-124	1.48532	0.589	0.151	1.36e-119	0	Folr2
1.66e-101	1.65104	0.285	0.012	2.54e-97	0	Rnase2a
5.59e-100	1.52837	0.486	0.119	8.55e-96	0	Ltc4s
1.1e-97	1.37776	0.648	0.305	1.69e-93	0	Ninj1
1.18e-81	1.38041	0.37	0.071	1.81e-77	0	Fxyd2
1.09e-32	1.2602	0.41	0.211	1.67e-28	2	Ccr2
4.99e-30	0.565886	0.976	0.975	7.64e-26	2	Actb
1.28e-24	0.992058	0.456	0.273	1.97e-20	2	S100a6
4.53e-19	1.159	0.114	0.025	6.94e-15	2	Ly6c2
1.14e-15	1.01219	0.381	0.242	1.75e-11	2	Plac8
1.03e-10	0.761664	0.408	0.321	1.58e-06	2	Cebpb
2.51e-10	0.727757	0.546	0.543	3.84e-06	2	BC005537
2.38e-08	0.684164	0.519	0.53	0.000364683	2	Tmsb10
5.74e-08	0.912701	0.187	0.109	0.000878114	2	S100a4
9.23e-06	0.616254	0.347	0.29	0.141258	2	Ly6e
6.38e-05	0.704531	0.446	0.476	0.977	2	Btg1
6.8e-05	0.854117	0.247	0.201	1	2	Naaa
0.000322166	0.726341	0.146	0.101	1	2	Plbd1
0.00085863	0.749935	0.126	0.086	1	2	Lsp1
0.000953968	0.587849	0.387	0.389	1	2	Sdc3
0.00231293	0.497054	0.385	0.379	1	2	Zfp36l1
0.00630083	0.599179	0.245	0.216	1	2	Clec4a1
0.00787166	0.74135	0.215	0.191	1	2	Clec12a
0.00942791	0.474286	0.458	0.508	1	2	Jund
0.00952739	0.465918	0.535	0.632	1	2	Marcks
4.74e-250	1.12917	0.745	0.051	7.25e-246	3	Pmepa1
1.03e-237	1.13143	0.787	0.074	1.58e-233	3	Tgfbr1
6.89e-230	1.50539	0.945	0.158	1.05e-225	3	Rgs1
2.63e-229	1.26524	0.899	0.119	4.02e-225	3	Cx3cr1
5.42e-199	0.916437	0.573	0.033	8.29e-195	3	Runx3
7.71e-196	0.954344	0.771	0.095	1.18e-191	3	Itgb5
1.13e-185	1.23053	0.865	0.142	1.73e-181	3	Il1b
6.12e-181	0.921467	0.47	0.016	9.36e-177	3	Il1a
1.91e-180	1.0961	0.796	0.12	2.92e-176	3	Acp5
1.43e-171	0.810852	0.656	0.071	2.19e-167	3	Cadm1
8.77e-171	0.834592	0.628	0.065	1.34e-166	3	Skil
9.17e-165	0.778776	0.713	0.093	1.4e-160	3	Ppfia4
1.43e-161	1.16947	0.961	0.271	2.19e-157	3	Hexb
7.89e-159	0.821642	0.674	0.086	1.21e-154	3	Sgk1
1.17e-149	1.02652	0.924	0.251	1.79e-145	3	Cxcl16
2.29e-142	0.859352	0.493	0.042	3.51e-138	3	Zmynd15
1.05e-141	0.836343	0.899	0.213	1.61e-137	3	Cd300c2
2.87e-124	0.855046	0.72	0.146	4.39e-120	3	Id2
3.02e-101	0.931938	1	0.893	4.63e-97	3	Cd74
1.74e-77	0.987626	0.796	0.28	2.67e-73	3	Ccl4
1.39e-123	0.835047	0.995	0.982	2.13e-119	4	Tmsb4x
2.6e-75	0.832444	0.945	0.748	3.99e-71	4	Tyrobp
2.75e-57	0.789651	0.94	0.863	4.21e-53	4	Cst3
3.07e-57	0.964691	0.818	0.609	4.69e-53	4	Aif1
8.69e-52	0.872045	0.953	0.905	1.33e-47	4	Cd74
5.27e-39	0.838264	0.763	0.579	8.06e-35	4	Cd63
6e-37	1.00714	0.604	0.356	9.18e-33	4	Hexb
2.35e-36	0.79033	0.961	0.933	3.6e-32	4	Apoe
2.03e-34	0.792455	0.69	0.474	3.1e-30	4	Cd52
2.55e-31	0.838507	0.667	0.473	3.9e-27	4	Lst1
1.62e-27	1.12445	0.521	0.336	2.47e-23	4	Msrb1
3.11e-23	0.740701	0.669	0.574	4.76e-19	4	Atox1
4.59e-22	0.810552	0.596	0.456	7.02e-18	4	Ms4a7
1.62e-17	0.903285	0.552	0.425	2.47e-13	4	AW112010
3.6e-14	0.909799	0.396	0.274	5.51e-10	4	Gngt2
1.54e-13	0.932741	0.349	0.222	2.36e-09	4	Acp5
1.28e-11	1.23164	0.286	0.167	1.97e-07	4	Mt2
1.96e-09	0.929094	0.227	0.125	3e-05	4	Fabp5
4.17e-07	0.753753	0.398	0.361	0.00638374	4	Atp5g1
4.33e-07	0.949792	0.227	0.149	0.00663221	4	Cxcl14
1.8e-69	1.30583	0.715	0.216	2.75e-65	6	Ccl12
8.65e-67	0.824266	0.535	0.112	1.32e-62	6	Fcrls
1.21e-47	0.689674	0.7	0.233	1.85e-43	6	Ccl2
2.15e-42	0.744621	0.754	0.296	3.28e-38	6	Ccl7
9.9e-42	0.627111	0.404	0.101	1.52e-37	6	Smagp
1.31e-41	0.61366	0.654	0.235	2.01e-37	6	Marcksl1
9.79e-39	0.480865	0.512	0.159	1.5e-34	6	Clec12a
1.11e-38	0.512934	0.469	0.131	1.7e-34	6	Clec4b1
7.08e-38	0.702577	0.762	0.349	1.08e-33	6	Ifitm2
7.01e-34	0.490382	0.485	0.16	1.07e-29	6	C5ar1
2.07e-31	0.5462	0.935	0.538	3.16e-27	6	Ifitm3
2.28e-31	0.506898	0.235	0.045	3.49e-27	6	Cd93
3.88e-31	0.559983	0.858	0.429	5.93e-27	6	Pf4
2.71e-30	0.479243	0.996	0.916	4.15e-26	6	Lyz2
5.57e-28	0.587359	0.685	0.329	8.52e-24	6	Jun
1.49e-27	0.493939	0.681	0.307	2.28e-23	6	Ier3
1.04e-22	0.509961	0.804	0.46	1.59e-18	6	Xist
5.22e-20	0.516338	0.435	0.173	8e-16	6	Mgl2
5.62e-20	0.522655	0.392	0.157	8.61e-16	6	Igf1
5.89e-18	0.664248	0.631	0.36	9.01e-14	6	Cxcl2
1.84e-173	1.29353	0.412	0.005	2.81e-169	8	Atp6v0d2
1.05e-163	2.34323	0.358	0.003	1.6e-159	8	Gpnmb
9.81e-132	1.93203	0.872	0.131	1.5e-127	8	Capg
6.5e-108	1.88103	0.764	0.117	9.94e-104	8	Anxa1
5.27e-96	1.97541	0.831	0.177	8.07e-92	8	Lpl
7.28e-95	1.31515	0.223	0.003	1.11e-90	8	Ctsk
4.62e-84	1.68504	0.764	0.148	7.07e-80	8	Cd36
2.61e-81	1.5923	0.649	0.11	3.99e-77	8	Cd9
1.56e-79	1.2638	0.541	0.071	2.39e-75	8	Rhoc
2.47e-75	2.39186	0.939	0.404	3.79e-71	8	Lgals3
7.04e-74	2.06679	0.622	0.11	1.08e-69	8	Fabp5
4.5e-64	1.18904	0.804	0.206	6.89e-60	8	Anxa2
3.03e-52	1.50233	0.899	0.464	4.64e-48	8	Cstb
4.73e-46	1.3467	0.831	0.354	7.24e-42	8	Trem2
1.86e-44	1.24707	0.797	0.28	2.85e-40	8	S100a6
1.32e-40	2.27284	0.486	0.121	2.01e-36	8	Mmp12
8.21e-40	1.56927	0.953	0.629	1.26e-35	8	Prdx1
2.47e-30	1.92773	0.736	0.366	3.78e-26	8	Ctsl
7.5e-23	1.21986	0.277	0.059	1.15e-18	8	Lyz1
6.27e-05	1.41465	0.236	0.123	0.959996	8	Spp1
