# Supplementary material for: Diverse Macrophage Populations Contribute to the Inflammatory Microenvironment in Premalignant Lesions During Localized Invasion
Source: Front Oncol. 2020 Sep 24;10:569985. doi: 10.3389/fonc.2020.569985 (PMC7541939; doi:10.3389/fonc.2020.569985)
Supplement: Supplementary Table 2 — Gene set enrichment analysis (GSEA) for selected macrophage populations. Differentially expressed genes across pairs of analyzed myeloid clusters were uploaded into GSEA for the identification of enriched pathways, as demonstrated in Figures 5, 6. [file Table_2.XLSX]

## Sheet: No of genes per analysis
GSEA analysis	Number of genes used for analysis	Analysis Figure
Cluster 2 vs Cluster 0	554	Figure 5
Cluster 2 vs Cluster 3	1079	Figure 5
Cluster 2 vs Cluster 6	468	Figure 5
Cluster 3 vs Cluster 6	838	Figure 5
Cluster 0 vs Cluster 6	757	Figure 5
Cluster 0 vs Cluster 3	1506	Figure 5
Cluster 6 W8 vs W16	663	Figure 6
Cluster 0 W8 vs W16	390	Figure 6
Cluster 3 W8 vs W16	188	Figure 6
Cluster 2 W8 vs W16	393	Figure 6

## Sheet: Cluster 2 x Cluster 0
ID	avg_logFC
RETNLA	-1.64648
HAL	-1.68772
EDNRB	-2.01893
CD209G	-2.28466
FCNA	-2.02201
CLEC10A	-1.26006
SELENOP	-0.885121
NINJ1	-1.40753
CCL8	-0.972781
CD209F	-2.15299
CCL24	-1.28733
C4B	-1.29022
FOLR2	-1.31651
GAS6	-1.19443
CCL6	-0.804326
CTSB	-0.732579
LTC4S	-1.45935
WFDC17	-1.08602
CCR2	1.71047
TMSB4X	0.744143
FCGRT	-1.06892
CD209D	-1.61938
LYVE1	-1.52643
CD52	1.72812
MRC1	-0.83789
F13A1	-0.896391
TIMP2	-1.06797
PF4	-0.768061
IGFBP4	-0.900834
C1QA	-0.607501
MTSS1	-1.20393
SERPINB6A	-1.10105
FXYD2	-1.26607
CBR2	-0.94194
H2-AA	0.658235
RNASE2A	-1.62715
GRN	-0.6458
H2-EB1	0.73745
ITM2B	-0.496634
PLTP	-0.8468
DAB2	-0.818211
CFH	-0.887125
EMP1	-0.934715
FGFR1	-1.06263
TNS1	-1.01539
STARD8	-0.998003
RCN3	-1.00478
STAB1	-0.851241
C1QC	-0.489852
CTSD	-0.666749
C6.1	-0.991862
PMP22	-0.943247
APOE	-0.450605
MAF	-0.694371
ACTB	0.829116
PLA2G2D	-0.992885
RNASE4	-0.906251
HMOX1	-0.877142
CTSL	-0.791135
ADAM15	-0.756371
CD74	0.638942
PROS1	-0.813058
FAM213B	-0.798981
EGR1	-0.50889
H2-AB1	0.56467
LST1	1.31962
TCN2	-0.684009
RPS27A	0.338351
RPL39	0.565549
RPL32	0.597814
CP	-0.779948
GDA	-0.705795
ABCA1	-0.648378
SULF2	-0.688052
BIN1	-0.708569
MGL2	-0.680303
JUN	-0.549637
DDX60	-0.765797
LAMP1	-0.513191
CFP	-0.548549
CSF1R	-0.441808
IGF1	-0.678408
SERINC3	-0.454448
RPLP2	0.353565
RPS16	0.434412
MAFB	-0.472541
GLUL	-0.627894
TXNIP	-0.4687
LIFR	-0.638826
SNX2	-0.584411
GPX3	-0.763915
RPS27	0.370807
TSLP	-0.764372
CLTC	-0.502719
PEPD	-0.514533
ITSN1	-0.584434
CD63	-0.496609
EPS15	-0.661735
CD209B	-0.847168
DSE	-0.593763
CRIP1	-0.287641
RPL13	0.432961
CCL7	-0.449886
AP2A2	-0.525566
CD209A	-0.632256
RPS19	0.455653
PDGFC	-0.675545
TIMD4	-0.560696
EPS8	-0.677569
NXPE5	-0.498731
CLEC3B	-0.753475
TGFBI	-0.408248
LY6C2	1.23816
MT-CO1	-0.250007
COLEC12	-0.586475
RPL17	0.582195
RPS13	0.465598
PTAFR	-0.466338
APLP2	-0.389436
KLF4	-0.402992
UBC	-0.498982
CX3CR1	0.902462
FRMD4B	-0.583237
PLEKHG5	-0.642062
SNX5	-0.46702
NRP2	-0.498352
RNASEL	-0.515778
LGMN	-0.338804
SELENBP1	-0.502587
MT1	-0.381407
CMAH	-0.641554
C1QB	-0.343674
WWP1	-0.5576
NCOA4	-0.539262
ALDH2	-0.462561
TRPV4	-0.615652
BLVRB	-0.413999
RPS15A	0.558246
GFRA2	-0.590616
IL1B	1.22252
RPS7	0.580301
SIGLEC1	-0.562496
RPS3	0.517183
HEXA	-0.384033
TCF4	-0.545212
RIN2	-0.644678
FAU	0.283767
IFI27L2A	-0.28661
TMSB10	0.771371
S100A6	0.830314
RPL36	0.374302
NPL	-0.540785
IFI207	-0.360821
RPS26	0.510159
RAB11FIP5	-0.488893
AGTRAP	-0.4612
TRF	-0.406527
FAM43A	-0.687804
RPS25	0.504053
MT2	-0.667858
SAT1	-0.362544
VAT1	-0.499558
RPS4X	0.395136
RPL6	0.588965
DUSP1	-0.275134
CELA1	-0.520892
SEMA4A	-0.488727
MPP1	-0.308924
DSTN	-0.424526
RPS14	0.33922
CCL9	-0.333907
RPS24	0.345778
PLBD2	-0.503727
HPSE	-0.440682
GM42418	-0.620832
TGFBR2	-0.425614
FAM46A	-0.476162
RNASET2A	-0.378349
ECM1	-0.447648
CD302	-0.462886
TMEM8	-0.509525
TBXAS1	-0.444034
HSP90B1	-0.296803
G3BP2	-0.31845
KLHL9	-0.475529
TREM2	-0.455873
RPL31	0.616692
CREG1	-0.374094
TFRC	-0.45599
HACD4	-0.449243
CCL4	0.853592
BTG1	0.716342
ATP6AP2	-0.312724
TMEM141	-0.537327
MGST1	-0.304096
CD37	-0.3482
RPS23	0.330967
SCAMP2	-0.343754
DNAJC3	-0.507593
LY96	-0.421673
EHD4	-0.385197
RPL18A	0.434716
AHNAK	-0.26398
RPLP0	0.660743
OSBPL9	-0.420734
ZCCHC24	-0.426885
RPS11	0.513709
RPS17	0.393138
WNK1	-0.350732
ETV1	-0.491629
SLC12A7	-0.41191
RPS9	0.275924
AP2M1	-0.36349
CD300C2	0.82588
RPS6	0.495559
OASL1	-0.460302
ID2	0.883831
GPX4	-0.314226
RPL23A	0.319897
P4HB	-0.343396
BRI3	-0.283568
RPL11	0.450594
REPS2	-0.477918
HSBP1	-0.334315
PFN1	0.48834
RPS20	0.377502
MS4A4C	0.907131
NENF	-0.335327
CCR1	-0.420963
RPL10	0.449869
CLEC12A	0.87944
CEBPD	-0.29006
RPL19	0.515009
MT-ND2	-0.297679
RAB1A	-0.315484
AXL	0.667819
SNX9	-0.441499
IIGP1	-0.537267
MYO5A	-0.355261
CTSA	-0.282943
ATP6V0B	-0.280667
BST2	-0.346063
TWF1	-0.430884
SMIM11	-0.305757
RPL18	0.467079
RPS10	0.321679
RPL27A	0.365191
SLC9A9	-0.426443
TGOLN1	-0.3616
RAB11A	-0.409434
UQCC3	-0.303045
SLC8B1	-0.386085
SMPDL3A	-0.345736
RGL1	-0.354215
MAOA	-0.406381
GBP7	-0.315707
ANXA5	-0.261457
FOSB	-0.292198
ARHGEF3	-0.361217
RGS1	0.787242
HINT2	-0.392369
DUSP6	-0.403319
ALOX5	-0.406604
SNX30	-0.471541
SGPP1	-0.354801
RPL15	0.587341
LIPA	-0.325224
MGAT1	-0.322335
CYFIP1	-0.421563
SEC14L1	-0.318096
COA5	-0.309713
SPTBN1	-0.3439
MAN1A	-0.250397
RPL21	0.573815
RPL37	0.358015
QSOX1	-0.324938
FOXP1	-0.415532
LSP1	0.762481
SLC23A2	-0.363644
PLBD1	0.68241
IFI202B	-0.388561
SNX8	-0.360792
SGPL1	-0.370816
MAT2A	-0.309348
COMT	-0.353428
PLD3	-0.283106
TPP1	-0.339962
RPS5	0.348169
CD33	-0.390141
NECAP2	-0.357655
RPL23	0.305963
KLF2	-0.287762
SSH2	-0.384139
SCARB2	-0.270799
MRPL28	-0.285709
BCL2A1B	0.727672
PLEC	-0.315086
TMED9	-0.328876
H3F3A	0.53721
BRD2	-0.273484
RPSA	0.333535
SERPINB8	-0.438155
AGFG1	-0.36349
LBH	-0.320588
RSRP1	-0.351901
PLK2	-0.372906
MAX	-0.322361
PDIA6	-0.252926
MORF4L1	-0.258205
B4GALT6	-0.335314
OXCT1	-0.299584
RIT1	-0.321789
RENBP	-0.260691
GNS	-0.274325
GLB1	-0.295679
TNFSF12	-0.32785
MINDY1	-0.426284
SNX27	-0.39221
IFI47	-0.310116
PEA15A	-0.285132
ZCCHC6	-0.294837
IRGM1	-0.330922
EHD1	-0.323312
TRIM30A	-0.263823
MINDY2	-0.373763
IFI203	-0.253165
LGALS9	-0.36242
SMC6	-0.27266
EEF1A1	0.261138
PLAU	-0.322479
CORO1A	0.64039
RPL24	0.411287
RPL26	0.407189
IDH2	-0.29762
WLS	-0.300671
1500011K16RIK	-0.256028
CCNL1	-0.26468
ELK3	-0.252453
PTPRC	0.674316
ARAP1	-0.268441
HSPA5	-0.257127
RPS8	0.250941
RHOQ	-0.251631
ELF2	-0.327948
MNDAL	-0.250152
ANXA6	-0.256416
PTMA	0.374703
FKBP15	-0.300197
ATP6V0A1	-0.377808
CMTM3	-0.268807
DDOST	-0.263374
AIF1	0.484855
RAB31	-0.252754
MPEG1	0.736671
ATF4	-0.267422
MAN2A1	-0.332024
S100A4	0.81526
LPL	0.884445
RPS15	0.258554
H2-DMB1	0.526457
AFTPH	-0.404205
TOR1AIP2	-0.252011
FCGR4	0.610243
GNPDA1	-0.277156
FCER1G	0.386534
RPL30	0.312738
ADRB2	-0.26705
ANKFY1	-0.280535
ATOX1	0.614125
TRAPPC5	-0.264432
SCPEP1	-0.292955
SLC43A2	-0.27542
PHC2	-0.267449
SESN1	-0.323082
RPL12	0.557
IL10RB	-0.26835
ETNK1	-0.280609
RNF144B	-0.254754
MAN2A2	-0.25161
ATP5E	0.416995
GM2A	0.790411
RACK1	0.361018
TYROBP	0.420928
GNAQ	-0.277181
RPL7	0.283102
PPP1R9B	-0.308052
N4BP1	-0.320188
OAT	-0.26924
SYPL	-0.2913
AAMP	-0.283534
RPL3	0.45689
RPS18	0.392293
PMAIP1	0.446354
CD44	0.587161
RBM17	-0.289309
H2-DMA	0.562436
ETF1	-0.251007
COTL1	0.485548
SUB1	0.480391
CTNNA1	-0.251206
RPL9	0.274755
S100A11	0.735992
RPL4	0.554068
RPS2	0.349385
TNFAIP8	-0.252116
EFHD2	0.490447
ARPC2	0.338564
LYZ2	0.256611
MATR3	-0.261584
RPL35	0.263055
CXCL2	0.619992
FXYD5	0.611398
NKTR	-0.276428
RPL28	0.314806
VIM	0.591261
FCHO2	-0.254686
CFL1	0.287501
CLEC4A2	0.541106
COX8A	0.343785
AW112010	0.494453
RPL7A	0.346825
EIF4A1	0.488847
FGL2	0.471734
LIMD2	0.408317
NAAA	0.503107
FLNA	0.49147
SRGN	0.546006
RBM3	0.30171
TMEM176B	0.429114
CCL5	1.28764
ACTR3	0.340192
H2AFZ	0.391411
RPL10A	0.29213
CKB	0.417436
RGS2	0.451743
EEF1B2	0.428158
SH3BGRL3	0.565627
LGALS3	0.533504
MSN	0.502602
ARPC1B	0.358273
RPL27	0.319143
IST1	0.363186
RPL14	0.261841
CXCL16	0.390109
NR4A1	0.494376
UCP2	0.382558
ARPC5	0.289982
GAPDH	0.453874
HMGB2	0.342637
PLEKHO2	0.39821
ANXA2	0.262296
MYL12A	0.511012
CYBB	0.416111
FBL	0.403918
PIK3CD	0.467954
BOLA2	0.346071
SNRPE	0.350958
FAM49B	0.356249
SIRPA	0.434096
PPP2CA	0.378674
SF3B6	0.332488
HSPE1	0.375851
FAM96A	0.394761
CLIC1	0.281139
TMEM176A	0.408637
KDM6B	0.290843
BTF3	0.297476
IFITM2	0.294413
TNFAIP3	0.342528
SLC25A5	0.487538
FYB	0.35366
TALDO1	0.420753
SNRPF	0.336794
SRSF9	0.279265
MRPL52	0.314886
EIF3E	0.270106
COX7B	0.434827
MIF	0.494255
ABCG1	0.335047
CCL3	0.326996
GPSM3	0.356055
FAM105A	0.348613
TAB2	0.292675
PRDX5	0.355384
GM11808	0.344672
PSMD8	0.25246
CLEC4B1	0.25129
PSME1	0.25766
ARL4C	0.307743
ARF6	0.276078
VASP	0.279612
LAMTOR4	0.305131
IFNGR1	0.350547
CYCS	0.424158
UBL5	0.313123
EIF3F	0.323742
EIF5A	0.35944
FOSL2	0.305827
TMA7	0.286714
STX7	0.324353
TAP1	0.307797
SPI1	0.330354
TMEM14C	0.25627
COX5B	0.367586
TNFRSF1B	0.278569
HNRNPA3	0.269406
BATF3	0.354099
IGKC	1.00142
DMAC1	0.302557
CCDC12	0.345855
ATP5D	0.295372
EIF3I	0.301217
GUSB	0.300332
FCGR1	0.27993
APRT	0.369514
APOBEC1	0.319412
ATP5C1	0.352575
PPP1CA	0.360185
SLAMF9	0.297013
NOP53	0.282672
SKAP2	0.345768
CCR5	0.27158
TMEM258	0.325025
EIF3K	0.316407
RAN	0.285433
SYNGR2	0.323553
CLEC4A3	0.387492
2020-09-09	0.264649
SSR4	0.345966
ANP32B	0.324939
CDK2AP2	0.269853
U2AF1	0.264565
HPRT	0.268745
DYNLL1	0.255163
ATP5F1	0.254444
SRI	0.298382
PIRB	0.324973
EIF3H	0.315088
SNRPG	0.297879
GRK2	0.260305
PGLS	0.268844
GABARAPL2	0.294456
ARPC4	0.308792
LYN	0.329767
CSTB	0.257966
NAP1L1	0.280612
CD53	0.322391
PLAC8	0.413386
UBE2N	0.272514
SUMO2	0.251867
MRPL33	0.342705
BAX	0.250809
RPS27RT	0.279072
METRNL	0.308837
UBL3	0.294748

## Sheet: Cluter 2 x Cluster 3
ID	avg_logFC
HEXB	-1.82307
ACP5	-1.81096
RGS1	-1.50161
TGFBR1	-1.23524
PMEPA1	-1.28898
ITGB5	-1.10031
FTH1	-0.951957
CXCL16	-1.20227
GNGT2	-0.947325
CX3CR1	-1.01292
ITGAX	-0.965005
BCL2A1B	-0.98049
CD74	-1.27294
CTSS	-1.15135
CD300C2	-0.948784
NTPCR	-0.939207
PPFIA4	-0.914019
SVBP	-0.803034
MAN2B1	-0.817324
TYROBP	-0.885714
CADM1	-0.815811
CD63	-1.25051
MSRB1	-1.03938
LPCAT2	-0.82244
CXCL14	-1.17428
C1QB	-1.04076
LAIR1	-0.649365
RNASET2A	-0.771298
CD68	-0.864244
CD72	-0.813097
MS4A7	-1.11133
TMEM119	-0.980489
CTSZ	-1.03242
RAB20	-0.696044
RUNX3	-0.892475
IGSF8	-0.713585
IL1B	-0.8809
POLD4	-0.731768
TREM2	-0.965679
APOE	-1.28639
BASP1	-0.717596
OLFML3	-0.84264
BMYC	-0.603896
SKIL	-0.711609
CD81	-0.758548
CD86	-0.632468
SGK1	-0.669527
IRF8	-0.505272
GPR65	-0.709041
C1QC	-0.877971
HPGDS	-0.710403
ZMYND15	-1.16208
IL1A	-1.04966
CSF2RA	-0.626442
RTCB	-0.618092
CTSH	-0.827233
TMEM86A	-0.732369
AXL	-0.528189
CAMK1	-0.566108
MMP12	-1.39979
SSR4	-0.550223
TM2D2	-0.528001
RGS10	-0.764082
LAT2	-0.500529
PKIB	-0.669307
TSPAN13	-0.62751
CST3	-0.766783
CORO1B	-0.486284
SLC15A3	-0.591945
ABI3	-0.662656
HEBP1	-0.532127
HCK	-0.540638
LAP3	-0.663893
GDI2	-0.665926
C1QA	-0.811354
AU020206	-0.609056
CEBPZOS	-0.615453
FAM46C	-0.71605
GLIPR1	-0.712921
BLNK	-0.514341
SCARB2	-0.297805
ADIPOR1	-0.44614
GNAS	-0.537754
PLA2G7	-0.483854
TMCC3	-0.480904
EDF1	-0.419857
MAP1LC3B	-0.361554
SMIM14	-0.378837
SDHB	-0.346399
BCL2A1A	-0.558873
ATP5G1	-0.49842
RPL37A	0.729294
CCRL2	-0.54608
BCL2A1D	-0.459049
FAM105A	-0.328546
FYB	-0.465527
RHEB	-0.358647
TMEM234	-0.391821
NMT1	-0.404512
MPC1	-0.416467
SAT1	-0.835362
MPEG1	-0.554851
RPL29	-0.372459
RPLP0	-0.674442
CLEC4N	-0.592531
ISCU	-0.361871
PTGS1	-0.672798
RPL3	-0.75197
TCTEX1D2	-0.518967
SDF2L1	-0.488409
RAMP1	-0.628245
APOBEC1	-0.296926
YPEL3	-0.574253
GPI1	-0.333369
ERGIC3	-0.396068
NEURL3	-0.611446
ITGAV	-0.535915
SH2D1B1	-0.670978
RNASE4	-0.363146
IFNAR2	-0.327394
ATP5C1	-0.330894
P2RY6	-0.348193
CTSA	-0.469775
EPB41L2	-0.353929
ID2	-0.527582
TMED9	-0.327868
UBA52	-0.365595
SYNGR1	-0.787484
GDE1	-0.607909
POLR1D	-0.272192
ATP5B	-0.377813
2410015M20RIK	-0.324977
APRT	-0.390275
FUCA1	-0.399527
MANF	-0.424778
NCL	-0.27644
SLC25A4	-0.324392
SLC3A2	-0.372502
TECR	-0.463975
TOMM20	-0.38307
RPL4	-0.690738
MBNL2	-0.336792
D8ERTD738E	-0.312063
ATP6V1F	-0.330903
GAPDH	-0.603713
NFE2L2	-0.269296
MT-ND5	-0.275216
PSMA1	-0.283097
IFI27L2A	1.55727
CRIP1	1.86261
RPL10A	-0.671089
PPIB	-0.328188
NDUFA12	-0.454934
TMEM147	-0.338154
TALDO1	-0.27287
PTPN1	-0.277032
CD14	-0.551638
CSK	-0.286563
SLC29A3	-0.257588
YBX1	-0.636376
FCGR3	-0.442998
DOK3	-0.439959
ASPH	-0.371643
NDUFA8	-0.263416
MMP14	-0.545723
PRELID1	-0.338972
SCIMP	-0.348686
CCNI	-0.295286
TMSB4X	-0.417443
NCEH1	-0.512761
SPI1	-0.363932
MDH2	-0.265379
MYDGF	-0.271426
TGM2	-0.643959
BC031181	-0.347726
ABHD12	-0.293512
BIN2	-0.406541
RNH1	-0.295514
NCF4	-0.307906
RANBP1	-0.342358
PRDX5	-0.416461
EIF3H	-0.359865
CCT2	-0.281126
RRBP1	-0.258383
GPR137B	-0.615777
YWHAH	-0.336317
ADAMDEC1	-0.796379
LGALS9	-0.42049
GM11808	-0.258994
DDOST	-0.32574
PEBP1	-0.271452
GLRX3	-0.431179
ATP6V0E	-0.382867
COMT	-0.29955
CREG1	-0.29739
DTX4	-0.517074
PTMS	-0.262345
CD300A	-0.369571
MZT2	-0.363562
MRPL17	-0.339729
AKR1A1	-0.401489
DTNBP1	-0.418834
ARPC1B	-0.626444
PPP1CA	-0.269722
SMIM3	-0.41553
VCAM1	-0.595677
DNASE1L3	-0.754825
POU2F2	-0.310027
UBE2S	-0.257819
ELOF1	-0.327208
SSR2	-0.257197
TLE1	-0.48263
UBE2J1	-0.339889
B3GNT8	-0.509307
HIGD2A	-0.271311
COQ10B	-0.372833
TNFAIP8L2	-0.306129
HAVCR2	-0.547596
TPT1	0.613154
NT5C	-0.255848
S100A6	2.32561
LIPA	-0.328772
TIMM8B	-0.252613
GM10260	-0.285741
CEBPA	-0.263556
FTL1	-0.559014
BAX	-0.262388
TLR2	-0.279872
CYC1	-0.261717
CCL3	-0.704364
XIST	-0.494059
PILRA	-0.456544
SNAPC5	-0.31602
MT-ATP6	-0.48255
BAD	-0.279292
TANC2	-0.477106
SRGN	-0.359849
MRC1	2.07851
EIF4G3	-0.27392
P2RX4	-0.300521
TAOK3	-0.314239
ARL11	-0.359913
PLD3	-0.293785
CD9	-0.316236
RPL6	-0.548313
EEF1G	-0.285335
RNF121	-0.423004
ZEB2OS	-0.299187
UFC1	-0.250037
I830077J02RIK	-0.467267
LPAR6	-0.410683
BORCS8	-0.330856
MRPS15	-0.287596
ABR	-0.415997
LGALS3	-0.518729
IGSF6	-0.318483
IFITM3	1.91749
CCL6	2.13853
MT2	-1.11153
PBXIP1	-0.272245
ABCC3	-0.465758
CEBPG	-0.337994
FXYD5	-0.275214
ANAPC16	-0.253149
TGIF1	-0.256879
EDEM2	-0.289226
TMEM176A	-0.350167
CRLF2	-0.251263
GSTO1	-0.298833
DNAJC8	-0.258891
TMEM37	-0.350481
GNL3	-0.25158
CCL7	2.56237
LDHB	-0.46561
GNG5	-0.439015
RPL38	0.604099
COMMD6	-0.366972
EVA1B	-0.279602
CD82	-0.438854
PIN1	-0.27044
TEX264	-0.336555
PPDPF	-0.288016
AW112010	-0.406528
CSF2RB	-0.297563
TMEM33	-0.274825
SPP1	-0.807804
CHD7	-0.311759
PPCDC	-0.27842
BC005624	-0.28798
PLAU	-0.284416
KLRA2	-0.251096
RAB7B	-0.294786
PLAC8	2.06553
PDGFA	-0.46513
TNFSF12	-0.339438
RPS2	-0.534318
SRA1	-0.269689
TMEM242	-0.275857
EXTL3	-0.38492
AMZ1	-0.366381
CCR1	-0.262211
PLXDC2	-0.452761
CSTB	-0.269143
1110004F10RIK	-0.252163
SEMA4D	-0.267097
NPM1	-0.288385
RPL14	-0.456497
RPL21	-0.460379
LST1	-0.264797
TSG101	-0.276509
CTTNBP2NL	-0.308064
CPD	-0.276826
RPS6KA1	-0.264127
ASNA1	-0.29996
PLAUR	-0.252954
GIPC1	-0.282297
RCBTB2	-0.299508
LHFPL2	-0.425772
CPQ	-0.343498
TGFB1	-0.26719
NPC1	-0.281761
FUCA2	-0.276302
ATOX1	-0.368405
AHNAK	1.83743
RPL15	-0.492558
ADAP2	-0.364438
TNFSF13B	-0.387725
LILRA5	-0.382506
CCL8	3.52646
HPS4	-0.29967
ITGA9	-0.354239
YIF1A	-0.264614
PLK3	-0.431861
RHOH	-0.287041
CCL4	-0.641363
UCP2	-0.355253
FABP5	-0.600455
DGAT2	-0.330769
GNL2	-0.337011
DCAKD	-0.320573
CD33	-0.271746
EEF2	-0.308439
CLEC5A	-0.266376
MGAT4A	-0.338053
H2-EB1	-0.491063
ADAP2OS	-0.281933
PARVG	-0.348426
KCNJ10	-0.302024
GTF2H2	-0.314131
IL7R	-0.346641
SPSB1	-0.349331
CTC1	-0.360572
CD52	-0.263433
NUBP1	-0.295472
UFSP2	-0.303635
F13A1	1.63981
RPS18	-0.390975
DST	-0.319569
GDF3	-0.677266
RPS29	0.32956
CTSD	-0.542291
FAM189A2	-0.410801
SMAD7	-0.332858
RPS6	-0.403818
MGAT5	-0.29217
SLC16A6	-0.274749
TOR2A	-0.263659
CABIN1	-0.259429
H2-AB1	-0.485564
H2-AA	-0.413184
ARHGAP5	-0.313136
GM32036	-0.257633
PDLIM7	-0.30955
CDK6	-0.355225
MTHFSL	-0.31061
SIGLECH	-0.49084
CYBA	-0.370053
TLR12	-0.323232
1810011H11RIK	-0.328197
BACH2OS	-0.311158
COTL1	-0.303967
UBB	-0.283771
CAPN3	-0.325072
SASH1	-0.291178
SNRPB	0.27568
HILPDA	-0.327802
USP12	-0.251324
MT1	-0.554905
PLEK	0.260617
RPL10	-0.3607
FBRSL1	-0.282674
RAB1A	0.252688
PXDC1	-0.442116
RPL19	-0.302857
F11R	-0.341702
RAB7	0.273091
AIF1	-0.344737
PF4	2.24111
AKR1B10	-0.253129
CLEC10A	1.74608
FCER1G	-0.307463
RPS11	-0.312209
RPL12	-0.319583
PSMB4	0.276518
NPNT	-0.332446
MT-ND4	-0.342783
NINJ1	0.260344
BHLHE41	-0.313234
PRORSD1	-0.289501
SERPINE2	-0.397096
PSME2	0.255534
COX17	0.362823
COL14A1	-0.300089
RAP1A	0.322834
QK	0.271023
RPL35A	0.373245
ZMAT2	0.27021
KCNQ1OT1	-0.283106
IER3IP1	0.26062
RPL18A	-0.313808
PFN1	-0.296306
USP2	-0.268267
ACTB	0.581378
GRINA	0.260537
COX14	0.287477
SOX4	-0.292697
IQGAP1	0.265048
RPS7	-0.290542
SELENOS	0.399572
WDR1	0.284254
FAM174A	0.291759
RPS5	-0.311514
POLR2K	0.337607
CSNK1A1	0.265145
ADGRE1	0.333373
RPL22L1	-0.285097
CWC15	0.289495
RPS27RT	0.250987
RPL31	-0.296862
GUK1	0.252845
FUS	0.302548
CLEC4A1	1.4204
SNRPC	0.266994
RPN2	0.276173
MSN	0.353834
ATP1A1	0.287672
RPL17	-0.284521
SHISA5	0.258126
RPS3	-0.267741
YWHAB	0.279059
EIF4A2	0.26269
FKBP2	0.273615
PTP4A1	0.253815
ACTR2	0.378234
RPL41	0.286266
RPL11	-0.273948
RNPEP	0.27758
DBI	0.364016
RPS19	-0.259121
DNASE2A	0.261007
NAA50	0.285652
SERINC1	0.288338
CCNL1	0.341058
RPLP1	0.329673
SURF4	0.326724
IGHM	0.345899
PSMB10	0.376989
CELF2	0.4079
JUN	0.351254
SF3B6	0.419311
SNRPE	0.29745
2020-09-07	0.25962
ATP5A1	0.377348
EWSR1	0.291088
1810037I17RIK	0.398744
ATP5G3	0.292412
SNRNP70	0.324872
MYCBP2	0.258031
SET	0.353496
ATP6V1A	0.273188
MKLN1	0.265268
AP2S1	0.391587
CCL2	1.60202
ATP6V1B2	0.477571
AP2M1	0.290163
WIPF1	0.267781
TIMM13	0.34899
PIGT	0.299668
NAMPT	0.399775
2020-03-02	0.295919
MAPK3	0.291503
HNRNPA2B1	0.299014
TCEAL9	0.265897
SELENOK	0.267507
DRAP1	0.286707
MAPK14	0.253925
CHURC1	0.318449
KCTD12	0.356715
FIS1	0.311858
STAB1	0.373364
RPL26	-0.266922
BC005537	1.73456
DYNC1I2	0.281717
MALAT1	-0.265521
SYF2	0.263174
LY6E	1.46636
TM9SF3	0.278316
S100A4	1.53635
CNDP2	0.32496
CAPZA1	0.393732
ACER3	0.256612
MAT2A	0.367217
EEF1A1	-0.275756
RNF130	0.359355
SDHA	0.28777
SFPQ	0.431772
ARID1A	0.285946
CLEC4A2	0.373647
VAMP3	0.275978
CCR5	0.316995
HNRNPA3	0.407563
ELAVL1	0.343278
SNRPB2	0.327002
HMGB2	0.412937
RASSF4	0.315621
DMAC1	0.327281
ITGB1	0.313579
MTCH1	0.275326
DDX3X	0.393993
KHDRBS1	0.324173
LNPEP	0.31368
SRP9	0.447532
PELI1	0.300952
BUB3	0.30385
ARL6IP1	0.346126
PCBP2	0.468679
HCST	0.303503
RPS27A	0.278004
HDGF	0.336876
RTF2	0.310448
HNRNPDL	0.296008
TCF4	0.312773
ARL8A	0.330876
RPLP2	0.319644
WDR89	0.36227
NXF1	0.32901
ALDH2	0.355179
PSMD13	0.338296
PTP4A2	0.46074
RPS28	0.307097
BOLA2	0.289681
EID1	0.385457
STK17B	0.467471
MGL2	1.20672
TGFBR2	0.384395
MRPL33	0.501183
PIP4K2A	0.352031
ARF6	0.301164
MCUB	0.304819
CDK9	0.379652
BCL7B	0.257541
RAB11A	0.371505
WNK1	0.415461
SRSF3	0.397787
PTPA	0.276563
SERP1	0.485127
IER2	0.339034
NONO	0.380007
ATP6AP1	0.571954
CEBPB	1.6133
PTPRA	0.30041
ATP6V1E1	0.422743
RANBP2	0.286757
TRA2A	0.29809
GNB1	0.431931
IKBKB	0.326049
MFSD1	0.407214
GM42418	0.279986
RETNLA	3.33231
BNIP2	0.402816
HNRNPK	0.41237
BZW1	0.375446
RSRP1	0.479171
CELF1	0.334587
ATP1B3	0.494473
CBR2	0.986687
PTGER4	0.35354
DUSP1	1.59936
C4B	1.30129
CCL24	1.2705
HK2	0.328448
CKB	0.488218
PTBP3	0.415801
DUSP3	0.291117
PURB	0.329793
PPP2CA	0.537542
LPL	0.550373
WDR26	0.311685
NUCKS1	0.354824
NPTN	0.384515
SSB	0.482094
IFI44	0.483062
ATP5K	0.344055
SLC43A2	0.271545
SEM1	0.686997
DOCK2	0.269713
CCDC115	0.319922
PSMD2	0.367687
CEPT1	0.250677
TRNAU1AP	0.300865
IGFBP4	1.35704
HPRT	0.529091
TM9SF2	0.4687
TARDBP	0.438414
ANP32E	0.411567
SNX2	0.455634
NADK	0.388592
TUBA1B	0.405296
SDC3	1.58599
SLC39A1	0.274259
CDIPT	0.347292
HNRNPH1	0.436181
CLEC4B1	1.06974
EED	0.33408
SYK	0.312188
SH3BGRL	0.422865
CMPK1	0.390816
HNRNPM	0.579402
IKZF1	0.308075
RSL24D1	0.333708
ALYREF	0.276734
SERTAD1	0.374832
SLC25A3	0.303232
CLINT1	0.311159
ORAI1	0.339969
PPP1R15A	0.398949
STAT3	0.373727
DSTN	0.453513
LAMP2	0.583588
UBA1	0.313461
PDIA6	0.499824
S100A11	0.468101
QSOX1	0.273216
SOD1	0.421995
TXN1	0.486702
DDB1	0.28377
SULF2	0.399601
CD53	0.552131
DEGS1	0.325574
2510039O18RIK	0.270584
S100A13	0.628865
ZYX	0.382231
HNRNPA0	0.359419
SUPT5	0.274455
SGPL1	0.344401
DCP2	0.373681
TMEM30A	0.480383
SEC61B	0.272336
HNRNPF	0.437076
WDR45B	0.345636
PLEKHO2	0.514862
H2-K1	0.619039
SDC4	0.547278
EIF4EBP2	0.318189
PMAIP1	0.397394
BACH1	0.312304
RASSF5	0.306914
TMEM50A	0.517991
KDM7A	0.590852
RPN1	0.567152
SDCBP	0.378042
RHOA	0.37888
DDI2	0.296881
TCEAL8	0.268734
TSPAN14	0.25085
TAPBP	0.570147
ACLY	0.255328
G3BP2	0.451458
MOB1A	0.611359
2900097C17RIK	0.408949
EFR3A	0.261038
UBE2V2	0.293654
SERPINB6A	0.369166
SMCHD1	0.305735
PRKACB	0.328158
ADAM15	0.519886
FOS	0.823245
FOLR2	0.986677
IFI203	0.401631
PSMB9	0.482015
SSRP1	0.367306
RPS12	0.250157
CD47	0.53538
EHMT2	0.319224
NIP7	0.261303
FLNA	0.534461
ARHGEF6	0.324764
LY6C2	1.26816
CLK1	0.500154
MAP7D1	0.366263
SGK3	0.310671
SIRPA	0.656029
PTPRC	0.501153
SRGAP2	0.269187
SMIM15	0.296858
VPS4B	0.417887
FAM49A	0.281116
EHD4	0.564675
HSPA9	0.47588
MT-ND3	0.372189
PTMA	0.537193
IRF9	0.296286
ANKRD13A	0.283717
CBX3	0.390012
DYNC1H1	0.357827
HP1BP3	0.284714
CFLAR	0.25098
IRF2	0.278212
ELK3	0.324968
SYPL	0.347684
FRMD4B	0.357493
CMKLR1	0.413226
BATF3	0.460642
TRIM30A	0.397202
NR3C1	0.341084
CAMK1D	0.291978
HDAC2	0.266962
TMEM185B	0.260816
USP4	0.314151
SREK1IP1	0.273216
OGFR	0.40885
TRAFD1	0.525407
S100A10	1.26162
EIF2S3X	0.426304
STAT6	0.280996
AMFR	0.310648
TMEM256	0.341163
LASP1	0.527687
CALM2	0.48599
PDCD6IP	0.511284
PPP2R5C	0.465906
FNDC3B	0.29294
AZIN1	0.272835
TMED7	0.425627
YWHAZ	0.635793
CCL9	1.29589
MAPK1IP1L	0.329484
PPP3R1	0.351771
GNPDA1	0.340968
FAM46A	0.34672
SLC29A1	0.280624
UBTF	0.361005
TRIB1	0.477599
RPS21	0.343008
LFNG	0.285338
TRIP12	0.463976
NRROS	0.646375
FOSB	0.633145
2610507B11RIK	0.432322
SIAH2	0.259279
H2-T23	0.520342
PCBP1	0.659834
ROCK2	0.314663
JAK1	0.469938
ANXA1	0.34491
ARSB	0.591002
RTN4	0.707227
PHF3	0.253893
MAPKAPK2	0.503256
FAR1	0.320584
GDA	0.815727
SOWAHC	0.424757
FLI1	0.334966
SUPT16	0.362794
KLHL9	0.409858
GMFB	0.316151
LGALS8	0.262918
IER3	1.25851
PUM2	0.388513
9530068E07RIK	0.439955
API5	0.386203
ACTN4	0.278151
CAB39	0.354128
CD164	0.349775
PTPRJ	0.537162
LAMP1	0.330142
TMSB10	1.20825
ANXA6	0.255684
KLF6	1.36412
ETNK1	0.266002
EMP3	0.571202
NUDT16L1	0.33815
HPS3	0.253973
ZFP36L1	1.35962
CCR2	1.14929
BET1	0.280032
SUB1	0.324231
ARF3	0.55407
HAL	1.07047
RPS3A1	0.257711
ZBP1	0.365961
EIF4G2	0.675094
CAPZA2	0.468143
GPR132	0.381895
IST1	0.514251
FEM1C	0.330276
TBC1D10B	0.333771
REEP3	0.353758
AL590144.2	0.274513
FCGRT	0.650746
POLR2A	0.451589
DTX3L	0.335114
ZFP36L2	0.521491
ATP2B1	0.5577
SMARCD2	0.324364
SUSD6	0.303758
ELF1	0.439396
MAP3K1	0.407135
MS4A6C	0.352019
ALCAM	0.257546
CPNE3	0.326697
GLS	0.515963
DNAJB9	0.487254
HIF1A	0.455311
UHMK1	0.283813
SWAP70	0.30009
TRIM25	0.354818
VWA5A	0.372928
RASSF3	0.277857
MPP1	0.376404
EMC1	0.266413
IFITM2	1.16091
CTNNA1	0.30905
FOSL2	0.544161
PROS1	0.296592
GADD45B	0.343611
DDX6	0.542681
LYPLA2	0.37868
GAS6	1.16828
MAF	1.30059
TNFRSF1B	0.44583
UQCRQ	0.306921
TXNIP	1.25114
IL2RG	0.28469
CYSLTR1	0.298074
ARFGEF1	0.328187
DUSP22	0.277865
PPP3CA	0.624591
5031439G07RIK	0.419782
RHOC	0.260654
TSC22D3	0.478064
GID8	0.298124
TNFAIP3	0.473079
PPM1A	0.307222
PLXNB2	0.587811
CFP	1.18684
JUND	1.33804
KDM2B	0.346148
UGCG	0.257363
DHRS3	0.49496
CNOT6L	0.309476
COPS9	0.469019
SPRED1	0.417582
TRIM41	0.273031
MAPK1	0.519551
RBMS1	0.649754
PEPD	0.39945
CLEC12A	1.17587
TRIOBP	0.277288
PIM1	0.738893
CBL	0.530199
RAD21	0.466583
PPP1R12C	0.341762
FAM120A	0.341688
PPIE	0.318474
GLG1	0.286246
2310001H17RIK	0.293066
SP110	0.463729
CAST	0.337825
ZNFX1	0.369287
PLK2	0.370077
IFI207	0.688005
TMEM106A	0.615516
DOK2	0.883389
ANXA2	1.28622
SCAND1	0.612095
GPAT4	0.270763
U2AF2	0.564361
RAB21	0.25175
KLF2	1.23477
ZFX	0.276711
SMAGP	0.328182
LARP1	0.317786
HEXIM1	0.47012
ZEB2	0.774912
SPPL3	0.379245
NFIL3	0.362098
LTC4S	0.395897
FCGR2B	0.575019
IRGM1	0.291476
NDUFA2	0.284595
ZMYND11	0.269459
IDH1	0.343343
LIFR	0.480457
KLF3	0.449
TAB2	0.605689
MAP3K11	0.297133
MARCKSL1	1.20571
ZCCHC24	0.376951
PTOV1	0.335189
PIAS1	0.345945
STAT1	0.551085
SFT2D2	0.332799
STRN3	0.254454
BTG1	0.460977
DENND5A	0.487043
UBE2H	0.31661
EPS15	0.366753
SBNO2	0.423709
PLTP	1.17332
ISG15	0.562807
C5AR1	0.446633
TNKS2	0.494784
SPTBN1	0.278524
USP25	0.394693
MSL2	0.290807
GUCA1A	0.330632
SNX6	0.48455
BC017643	0.494767
ACO1	0.339986
DIAPH1	0.342469
WFDC18	0.395349
TLE4	0.258687
HIPK1	0.443642
TNRC18	0.349947
DAXX	0.313564
GRK2	0.77961
CMTM6	0.504936
MCL1	1.17092
WFDC17	0.917921
NFXL1	0.420015
APP	0.727192
TAGLN2	0.727353
RBM3	0.394631
AKIRIN2	0.338769
STAG2	0.412615
MYADM	0.607576
GMFG	0.699996
RPSA	0.30915
IER5	0.828389
CITED2	0.315598
ZNRF2	0.480893
ARPC5	0.540043
TAP2	0.534623
TLNRD1	0.424141
RGL2	0.374554
PIK3CD	0.67129
ITGA4	0.41377
PPP2R5A	0.460471
NFKBIA	0.602448
SEMA4A	0.833249
SLFN2	0.65606
MARCKS	0.997656
HMOX1	0.778289
RPS6KA3	0.317212
RMND5A	0.371287
MNDAL	0.666662
PTPRO	0.456892
RAB8B	0.708981
RGL1	0.895337
MFSD14B	0.347389
PSAP	0.337269
ATP6V0A1	0.380429
VPS37B	0.277335
RPL22	0.299638
METRNL	0.838375
RNF213	0.45409
CTDSP2	0.44683
SELENOP	0.533436
MBNL1	0.770172
KLF4	1.22149
IL6RA	0.548638
TMCC1	0.91174
VIM	1.03285
GNAI3	0.461925
COX7C	0.272713
PPP6R3	0.358471
ACTG1	0.293521
GPX1	0.302932
EMP1	0.70925
SELENOW	0.437975
UBE2L6	0.377937
TSPO	0.534987
MS4A4C	0.688829
SLK	0.466764
BORCS6	0.532816
TMPO	0.456001
WSB1	0.747351
AP2A2	0.981648
EMB	0.525984
CAPG	0.574695
CANX	0.976952
CFH	0.579052
APLP2	0.867776
ARHGAP18	0.467873
ACSL4	0.522305
ST8SIA4	0.582369
EMILIN2	0.628428
MAN1A	0.605533
HSP90B1	0.882308
RASSF2	0.646783
DPYSL2	0.731183
SGPP1	0.761475
SAMHD1	1.20299
PPP1R15B	0.539348
B4GALT6	0.593207
BIRC3	0.584628
JUNB	0.552857
FN1	0.54019
SSR3	0.828386
IRF7	0.539656
NRP2	0.466788
RAP1B	0.604656
NOTCH2	0.67747
ALOX5AP	1.03005
D17WSU92E	0.619422
ARAP1	0.692528
EPSTI1	0.584756
FOXP1	0.338987
CD44	0.872628
ARF5	0.666753
IGKC	1.19925
TAP1	0.710607
JARID2	0.833235
CXCL2	0.36253
ADGRE5	0.615483
IRF2BP2	0.872467
NAAA	1.14538
FGL2	0.851636
NEAT1	0.818986
PLBD1	0.815749
2020-09-09	0.68679
CSRNP1	0.706763
CLTC	1.09368
SLFN5	0.737961
UQCRH	0.387938
IFI204	0.74152
WWP1	0.75972
LBH	0.805054
ATP5L	0.332022
SP100	0.768744
LSP1	0.733136
PLXND1	0.609482
ZFP36	0.767013
PTAFR	0.929547
DAZAP2	0.943
EGR1	1.13935
CCL12	0.980467
PTPN18	0.716671
LGMN	0.390249
CD36	0.698804
ITGAM	0.60318
IFI47	0.602459
CDC42	0.553656
PID1	1.00116
DDX17	0.928506
AP1B1	0.744543
RBPJ	0.934296
ATP5E	0.31719
CCL5	0.796356
IRF1	0.617413
TBC1D14	0.586338
CLEC4A3	0.965625
PIRB	0.849043
SERINC3	0.911214
RAB31	0.71341
DCK	0.850568
GRN	0.625676
NFKBIZ	0.951107

## Sheet: Cluster 2 x Cluster 6
ID	avg_logFC
C1QB	-1.00723
APOE	-1.00248
C1QC	-0.786335
FCGRT	-0.658194
C1QA	-0.755973
CD68	-0.699906
FCRLS	-0.650675
CCL12	-0.938475
FTL1	-0.510255
DAB2	-0.704585
ITM2B	-0.610613
FOLR2	-0.662021
SMAGP	-0.585784
PLTP	-0.594148
JUN	-0.608815
RPL37A	0.598883
TREM2	-0.721934
RNASET2A	-0.531354
BLVRB	-0.453132
CD81	-0.641239
IGF1	-0.782259
MS4A7	-0.734421
NINJ1	-0.580656
RNASE4	-0.499302
TXNDC17	-0.380329
FCGR3	-0.514707
TRF	-0.574202
SELENOP	-0.601431
LTC4S	-0.603266
HFE	-0.489823
TIMP2	-0.522916
NENF	-0.37182
P2RY6	-0.472446
TMEM234	-0.374117
TMEM176A	-0.507964
STAB1	-0.57592
C5AR1	-0.365778
CSF1R	-0.376638
CBR2	-0.560376
DDOST	-0.433769
CFH	-0.359019
IGFBP4	-0.304931
RCN3	-0.562414
NXPE5	-0.405497
TM2D2	-0.427603
PF4	-0.57703
NTPCR	-0.422692
TMEM86A	-0.544125
COMT	-0.444565
FAM213B	-0.420926
CTSA	-0.33955
TGFB1	-0.353046
TMED9	-0.342158
PPIB	-0.314872
LYZ2	-0.496088
RGS10	-0.478552
MANF	-0.422909
ABCA1	-0.314547
CMTM3	-0.414878
CD302	-0.352229
GAS6	-0.328376
C3AR1	-0.34515
CLEC4N	-0.447098
MAP1LC3B	-0.256932
CD63	-0.439569
RTRAF	-0.283954
HEBP1	-0.336751
PTPN1	-0.344663
BRI3	-0.28629
BC031181	-0.321003
WWP1	-0.297294
TNFAIP8L2	-0.415258
PSENEN	-0.295936
SDF2L1	-0.25956
RAC2	-0.324443
RPL41	0.388707
0610012G03RIK	-0.313842
BIN1	-0.315827
TMED10	-0.304436
P4HB	-0.273597
CORO1B	-0.267761
SERPINB6A	-0.360457
EIF4EBP1	-0.264605
TAOK3	-0.388588
IFNAR2	-0.277974
WASF2	-0.282437
CYFIP1	-0.294909
RPL38	0.519976
XIST	-0.43931
PRELID1	-0.264243
POU2F2	-0.271013
ZEB2OS	-0.298928
SOCS3	-0.363234
SASH1	-0.464197
FTH1	-0.363439
GNAS	-0.255686
TUBB6	-0.451538
SNX3	-0.309178
P2RX4	-0.278662
COX20	-0.277075
FCGR1	-0.317765
COPE	-0.297188
CX3CR1	-0.351278
TNFSF12	-0.414548
SLC35B2	-0.277573
YBX1	-0.390933
CCL7	-0.489177
HSBP1	-0.262022
CST3	-0.311016
CXCL16	-0.316766
CCL2	-0.340854
TECR	-0.310753
0610010K14RIK	-0.309218
UBB	-0.375092
NME4	-0.377215
YPEL3	-0.288657
CTSH	-0.293174
NTAN1	-0.361679
CFP	-0.282466
LGALS1	-0.386517
FCER1G	-0.386205
WFDC17	-0.495353
SSR2	-0.285503
GDI2	-0.298189
CD86	-0.348107
HPGDS	-0.382982
CCR1	-0.254995
MTSS1	-0.307538
CD74	-0.511166
CCL8	-0.474053
FKBP8	-0.291621
TMEM165	-0.301858
NDUFA12	-0.289972
HEXB	-0.25203
TSPAN3	-0.314146
ADAP2	-0.339626
CD37	-0.322279
ACTB	0.653519
NCOA4	-0.322301
SUSD3	-0.291509
GAPDH	-0.284721
CD33	-0.250992
CTSC	-0.321392
CTTNBP2NL	-0.307755
GNAI2	-0.278813
NPL	-0.365131
TSPAN4	-0.388991
C4B	-0.277078
SIGLEC1	-0.281838
ASNA1	-0.284922
MGL2	-0.521164
TMEM33	-0.329755
FCNA	-0.434277
TMEM176B	-0.347257
LPCAT2	-0.265217
SSNA1	-0.262473
JMJD1C	-0.259395
BORCS8	-0.255046
CCL24	-0.396793
CD93	-0.350226
PRORSD1	-0.344439
FEZ2	-0.287972
SLCO2B1	-0.363776
FCGR2B	-0.257283
IL4RA	-0.318331
CCL3	-0.478658
PMP22	-0.274941
TEX264	-0.388234
ITSN1	-0.334591
CTSB	-0.36056
TYROBP	-0.287448
SERPINF1	-0.32377
CTSD	-0.270429
CP	-0.279167
FH1	-0.282474
PRUNE2	-0.255145
CEBPD	-0.288161
EEA1	-0.278038
GLRX3	-0.280639
STARD8	-0.296818
PSAP	0.663997
AKR1B10	-0.26191
CASP4	-0.338433
FAM234A	-0.274831
MALAT1	-0.350607
RPS27A	0.324346
ATP13A2	-0.274919
GPX3	-0.34251
IFITM2	-0.304934
MDFIC	-0.28217
ARPC1B	-0.290028
FXYD2	-0.287971
TANC2	-0.286442
POFUT2	-0.26809
PCIF1	-0.252184
H2-D1	-0.297717
TBXAS1	-0.273251
CEBPG	-0.255614
RPS28	0.33849
RSBN1L	-0.272218
MFSD11	-0.250633
LAP3	-0.252952
FUCA2	-0.255766
CACNA1A	-0.25592
ORAI3	-0.27025
COPS5	-0.275574
HSPA1A	-0.371503
SBF2	-0.289211
CELA1	-0.257869
SULT1A1	-0.25508
ARHGAP31	-0.258669
RPLP2	0.327843
EMP1	-0.254179
RPL35A	0.283962
PLA2G2D	-0.302337
EDNRB	-0.534491
TSLP	-0.283802
ACTG1	0.545033
P2RX7	-0.258096
H2-EB1	-0.313081
APLP2	0.278755
TPT1	0.260345
CXCL1	-0.397253
SF3B1	0.274679
CXCL2	-0.299404
UBE2D2A	0.263684
GNG2	0.257525
RPSA	0.451442
CAPZA1	0.279872
ATP5A1	0.293777
YWHAB	0.265071
PSME2	0.266981
LSM6	0.277975
SELENOS	0.324922
9530068E07RIK	0.271345
RAP1A	0.278499
COX17	0.306369
ANP32E	0.271163
CYCS	0.25685
RPS21	0.346041
SIRPA	0.327389
PSMB10	0.321531
MOB1A	0.300571
PGK1	0.270156
EIF4A1	0.252296
NME1	0.278015
ZMAT2	0.273517
IGKC	0.754802
SHISA5	0.257024
ATP6V1E1	0.272299
SET	0.256252
RBPJ	0.313514
SURF4	0.284562
KLF4	0.297971
ARID1A	0.283514
CKB	0.325403
RPS3A1	0.26571
MKLN1	0.295201
ATP1A1	0.309785
DBI	0.342559
STK17B	0.253757
TSC22D3	0.252373
PDCD6	0.254456
PLBD1	0.277725
PGAM1	0.25694
RBM8A	0.256227
SNRPE	0.27902
SNRNP70	0.256187
GATM	0.369354
SKAP2	0.289191
BECN1	0.250931
CELF2	0.33518
GLS	0.28115
NAMPT	0.321965
PRKCD	0.290707
NADK	0.288296
LBH	0.304974
EIF4B	0.261691
POLR2A	0.300941
BACH1	0.293209
RHOA	0.26314
PDIA6	0.337811
LY6C2	1.13358
EPB41L2	0.294994
DNASE2A	0.260534
MSN	0.388562
TUBA1C	0.279716
SFPQ	0.256362
ATP6V1B2	0.302958
NAA50	0.263511
UBA1	0.293301
TMEM30A	0.280261
SERP1	0.414284
DDX6	0.294826
ARAP1	0.344337
SRSF5	0.287636
TXN1	0.341493
GM42418	0.609093
CDK9	0.322362
TRIP12	0.283202
IFI204	0.403167
CANX	0.436885
VPS4B	0.350348
PLEKHO2	0.346433
BATF3	0.391723
DNAJB9	0.27978
BC005537	0.860002
HNRNPA0	0.255995
RGS2	0.311495
HNRNPK	0.385602
VASP	0.322405
EFHD2	0.409077
CCND2	0.264505
SSR3	0.361141
MAP7D1	0.292252
PSMD13	0.277859
WSB1	0.318402
GOLGA7	0.254439
MYADM	0.314158
CBL	0.314129
PTP4A1	0.257076
PIM1	0.290793
EIF2S3X	0.258158
GM26917	0.277676
S100A4	1.14294
EHMT2	0.272076
MAPK1	0.30773
PTMA	0.406297
OLFM1	0.315821
GSN	0.346578
S100A11	0.498088
RAB8B	0.343641
HNRNPDL	0.259802
CBX3	0.253017
SGPP1	0.304856
S100A6	0.962324
PPP2R5A	0.325681
HMGB2	0.444818
LASP1	0.344416
PCBP1	0.408897
HSPA9	0.366977
ITSN2	0.267886
ST8SIA4	0.27659
YWHAZ	0.417864
PURB	0.303958
LYPLA2	0.27862
NFIL3	0.284053
TAP2	0.359683
PPP2R5C	0.342208
LFNG	0.26947
CEBPB	0.875123
BC017643	0.309777
PTAFR	0.314675
ZC3HAV1	0.266715
FAM49A	0.279377
SGK3	0.267789
TRAFD1	0.395266
OGFR	0.282053
RPN1	0.394094
IL6RA	0.286379
SF3B6	0.398805
PSMD2	0.299893
PPP1R15A	0.290493
IRF2BP2	0.568339
D17WSU92E	0.342828
EDEM1	0.379307
KDM7A	0.393513
MT-ND3	0.301471
PPP1R18	0.361505
GM10076	0.266026
IFI44	0.441403
HIF1A	0.310454
CAPG	0.310971
IER5	0.487385
FAM49B	0.420838
SMARCD2	0.269995
PTPRE	0.29567
GRK2	0.539432
HNRNPM	0.478854
CRIP1	0.343451
ISG15	0.4914
SSB	0.394318
ANXA7	0.28093
PIGT	0.355119
GM2A	0.512629
PIRB	0.396173
RAD21	0.381557
TGFBI	0.461095
RPL22	0.268596
LPL	0.385397
2020-09-09	0.455354
SLC25A3	0.367274
BOLA2	0.400546
CDIPT	0.339611
TNFAIP3	0.300999
COPS9	0.377567
RASSF2	0.325643
PPP2CA	0.517215
U2AF2	0.353058
GNAI3	0.276635
NLRP3	0.26155
UBTF	0.274191
DOCK10	0.333167
SUPT16	0.320752
ELF1	0.363352
WAPL	0.282537
ABCG1	0.464409
TARDBP	0.396191
MS4A4C	0.525975
CORO1A	0.346925
SGK1	0.328643
EED	0.333813
RPS26	0.258101
TMPO	0.280127
JARID2	0.467296
SAMM50	0.327095
ACTR3	0.379079
UQCRH	0.41858
HNRNPF	0.430404
SLK	0.290833
CD52	0.697767
TAP1	0.448253
PLAC8	0.721287
GOLPH3	0.261105
LSP1	0.80686
LGALS3	0.472618
ARF5	0.362973
CAPZA2	0.453069
BTG1	0.708512
SUB1	0.377593
DDX17	0.465971
DCP2	0.323889
PUM2	0.320668
HK2	0.370115
STAG2	0.266457
LAPTM5	0.357101
MCL1	0.316003
TAB2	0.419385
SAMHD1	0.532864
DAZAP2	0.442678
FOSL2	0.527321
PLXND1	0.409862
FLNA	0.482626
IL1B	0.256345
EIF4G2	0.589789
ANXA2	0.696162
CD44	0.478289
DCK	0.481913
SP100	0.563958
CCR2	0.445731
NR4A1	0.554495
RBM3	0.365304
RSL24D1	0.428724
HSP90B1	0.599799
ARPC5	0.428548
RETNLA	0.575705
ATP5E	0.314373
SDC3	0.645577
LY6E	0.415611
TMSB10	0.41139
AHNAK	0.54969
PMAIP1	0.441312
IST1	0.544943
CCL5	0.748248
PTPRC	0.635833
TNKS2	0.446646
NAAA	0.786755
CDC42	0.333515
PIK3CD	0.67607

## Sheet: Cluster 3 x Cluster 6
ID	avg_logFC
MRC1	-2.14783
PF4	-2.81814
CCL7	-3.05154
IFITM3	-2.07883
HEXB	1.57104
RGS1	1.61996
CCL8	-4.00051
F13A1	-1.85539
PLTP	-1.76747
CCL2	-1.94287
SELENOP	-1.13487
ACP5	1.59144
IGFBP4	-1.66197
CLEC4A1	-1.37031
CTSS	0.977259
FOLR2	-1.6487
TGFBR1	1.17538
ITGAX	1.08968
IFI27L2A	-1.33509
CCL6	-2.05456
CBR2	-1.54706
GNGT2	1.08658
MAF	-1.51641
CLEC10A	-1.74786
IL1B	1.13725
TYROBP	0.598266
PMEPA1	1.0544
CD52	0.9612
CCL12	-1.91894
GAS6	-1.49665
FCGRT	-1.30894
CD300C2	0.943258
CTSZ	0.869302
FTH1	0.588518
CXCL16	0.885503
IFITM2	-1.46584
CFP	-1.46931
MSRB1	1.1338
CADM1	0.968914
DUSP1	-1.36219
MGL2	-1.72789
C4B	-1.57837
PPFIA4	0.949885
WFDC17	-1.41327
FCRLS	-1.31605
CLEC4B1	-1.2101
CRIP1	-1.51916
MARCKSL1	-1.36381
ITGB5	0.902537
SGK1	0.998171
CCL24	-1.66729
SAT1	0.882092
IER3	-1.40891
TSPAN13	0.98095
ITM2B	-0.63244
BCL2A1B	0.830195
MMP12	1.46276
S100A6	-1.36329
IL1A	1.03453
CD74	0.761779
TMEM119	0.908502
AHNAK	-1.28774
CXCL14	0.994556
ZMYND15	1.13248
OLFML3	0.802495
CLTC	-1.13748
KLF6	-1.17501
RUNX3	0.806786
ZFP36L1	-1.20238
MARCKS	-0.772949
PKIB	0.713048
CD63	0.810937
RTCB	0.770328
CLEC12A	-1.05786
LGALS3	0.991347
WWP1	-1.05701
PTPN18	-0.751729
RPLP0	0.493813
FAM46C	0.689832
AXL	0.692911
RCN3	-0.874118
SKIL	0.771983
TXNIP	-1.1394
ABI3	0.667677
JUND	-1.19163
NXPE5	-0.796374
SERINC3	-0.846211
LAT2	0.675294
PLAC8	-1.34425
SVBP	0.618261
RPL3	0.526096
GRN	-0.696758
ALOX5AP	-1.05641
CX3CR1	0.661644
BCL2A1A	0.685371
MAN2B1	0.637477
CCL9	-1.1027
RPL10A	0.474205
BCL2A1D	0.618028
LYZ2	-0.586233
RPL4	0.563005
PMP22	-0.861081
GLIPR1	0.640653
GDA	-0.897038
AP2A2	-1.02214
MPEG1	0.619517
TMSB4X	0.333335
GM2A	0.602834
TGM2	0.721132
RAB20	0.513443
ADAMDEC1	0.790478
ATOX1	0.531135
SYNGR1	0.739543
LPCAT2	0.557224
CTSH	0.534059
EPB41L2	0.648923
ID2	0.644899
PID1	-0.972703
CLEC4A3	-0.862975
H2-K1	-0.584124
CFH	-0.938071
CD72	0.662552
ITGAV	0.54703
COTL1	0.545503
SRGN	0.583492
SDC3	-0.94041
TCTEX1D2	0.572649
POLD4	0.605159
BMYC	0.527074
S100A10	-1.05985
SMAGP	-0.913967
HAVCR2	0.539038
KLF2	-1.11496
MZT2	0.471886
RPS18	0.384405
LST1	0.513713
FOS	-0.803037
SH2D1B1	0.538877
TLE1	0.512824
BASP1	0.575224
SMIM3	0.452419
MMP14	0.559337
RAMP1	0.551088
GDE1	0.536181
GPR65	0.579384
GATM	0.54552
DSE	-0.705486
LAIR1	0.51023
YWHAH	0.469494
CD9	0.560694
LY6E	-1.05075
VIM	-0.899793
CSF2RA	0.503683
RPL22L1	0.524895
FCGR2B	-0.832301
C5AR1	-0.81241
ZFP36	-0.691984
CST3	0.455767
RPL6	0.371869
SLC15A3	0.490144
RPL14	0.371427
NTPCR	0.516515
TPT1	-0.352809
IGSF8	0.472354
HCK	0.505786
HAL	-1.3163
RPS19	0.306457
RPS6	0.337308
PBXIP1	0.478217
APRT	0.55755
SEM1	-0.440014
RPL21	0.357265
LTC4S	-0.999164
AU020206	0.433736
RPS3	0.326533
IGF1	-1.0241
NMT1	0.457222
RGS2	0.45501
GMFG	-0.750296
GM21188	-0.708201
RPS2	0.364702
ASPH	0.479945
EMP1	-0.963428
LDHB	0.426498
LAP3	0.410941
NEURL3	0.535042
BC005537	-0.874557
PILRA	0.497753
FAM105A	0.472391
DOK2	-0.807063
SCIMP	0.456157
PPCDC	0.416414
BIN2	0.435121
IIGP1	-0.657414
PLAUR	0.48579
LHFPL2	0.444274
AW112010	0.651647
PLA2G2D	-0.677149
DOCK10	0.463366
UCP2	0.438818
DTX4	0.476887
PFN1	0.338983
BLNK	0.38978
RNF121	0.485262
SEMA4D	0.416703
FXYD2	-0.689919
STARD8	-0.847142
SPP1	1.07135
I830077J02RIK	0.397865
PSAP	0.326729
CYTIP	0.476584
NR4A1	0.520557
NEAT1	-0.913335
SSR4	0.42135
DNASE1L3	0.594292
CD93	-0.626108
MCL1	-0.854914
IRF8	0.423292
CEBPZOS	0.44713
MT-ATP6	0.258582
RGL1	-0.791897
AMZ1	0.383667
PTGS1	0.478134
JUN	-0.960069
B3GNT8	0.38638
TALDO1	0.428737
GPR137B	0.518458
PARVG	0.349525
IL7R	0.421903
LPAR6	0.426037
ABR	0.386906
RGS18	-0.465028
PRDX5	0.413011
GTF2H2	0.368857
FXYD5	0.366876
DAB2	-0.831308
VASP	0.399031
KLRA2	0.470152
TMCC1	-0.754147
KLF4	-0.923515
B4GALNT1	0.33417
ATP6V0E	0.360487
MGAT4A	0.437505
SLAMF9	0.275172
FAM189A2	0.410801
DGAT2	0.317687
EHD4	-0.766437
FCNA	-0.523902
ABCC3	0.408482
CCDC12	0.370963
RPL39	0.257391
PRR13	0.339485
CD82	0.398205
EDNRB	-0.829429
TLR12	0.377234
RPS7	0.333821
ADIPOR1	0.401527
LGALS1	-0.509138
EMP3	-0.661536
SLC29A3	0.304461
PSMA1	0.388624
TMSB10	-0.796861
CAPN3	0.325072
RPL15	0.336661
CYBA	0.340858
TIFAB	0.355424
HPGDS	0.32742
ELOF1	0.310613
CHD7	0.383095
PLXDC2	0.433151
KCNJ10	0.306044
PDGFA	0.332883
GDI2	0.367736
GSTO1	0.339709
EGR1	-1.04129
RNH1	0.334772
UBE2J1	0.3762
CCNI	0.325145
GCNT2	0.334051
CP	-0.596289
COQ10B	0.351303
EDEM2	0.320791
RNF149	0.372269
TLR2	0.470411
SMAD7	0.343207
CSNK1E	0.265449
ADGRG5	0.306946
LAMP1	-0.471089
SMIM14	0.294719
ZEB2	-0.68319
PDLIM7	0.314159
BHLHE40	0.356443
PDCL3	0.274462
CD86	0.284361
RPL35	0.269179
CASP4	-0.48742
TIMP2	-0.653714
SEMA4A	-0.709325
SIGLEC1	-0.609484
SDHB	0.338468
GAS7	-0.589903
GM14005	0.333463
MGAT5	0.280769
TRIM35	0.347117
CCRL2	0.387397
CTSE	0.276952
TSLP	-0.422479
SPSB1	0.294015
ARPC1B	0.336416
CIB1	0.312062
F11R	0.334004
RHEB	0.285764
TOMM20	0.361165
NFKBIZ	-0.990237
LGALS9	0.31496
RPL19	0.253148
NPNT	0.332446
TMCC3	0.322801
IVNS1ABP	0.254868
TNFSF13B	0.328209
MYL12A	0.348308
ITGAM	-0.631758
2900026A02RIK	0.288125
APOBEC1	0.303878
SULT1A1	-0.423387
GNL2	0.27092
IRF5	0.340153
SCARB2	0.253947
GPR141	0.285028
RASGRP2	-0.349513
MBNL2	0.269234
TGFBI	0.428805
TRP53	0.331957
HSPA1A	-0.78545
NUPR1	-0.445554
PXDC1	0.525994
CFL1	0.273469
EDF1	0.313858
MS4A7	0.376911
MPC1	0.253965
CAMK1	0.339294
ASB2	0.289016
ACTG1	0.251512
MT2	0.960243
DST	0.290235
TMEM50B	0.295464
CPD	0.283732
H2-D1	-0.2831
LRRC3	0.261762
GPSM3	0.304563
NCEH1	0.278442
PPDPF	0.279476
ATP5G1	0.339199
BACH2OS	0.262535
MALT1	0.265954
FGL2	-0.741107
AP1B1	-0.688677
TCIRG1	0.288994
RGS10	0.28553
HVCN1	0.252784
CLEC5A	0.264148
LYN	0.258038
VCAM1	0.448807
ITSN1	-0.638633
H2AFZ	0.331145
PRELID3B	0.287762
SLAMF8	0.304929
CYTH1	0.250495
SERPINE2	0.380731
ETV1	-0.297764
NR4A3	0.286263
MBNL1	-0.579429
CD300A	0.271905
RNF141	-0.513848
MAN1A	-0.673555
TAGLN2	-0.809051
RPL17	0.252892
TGIF1	0.304559
GUSB	0.25886
STAB1	-0.949284
2410015M20RIK	0.288496
DUSP5	0.342081
DENND4A	0.319853
H2-AB1	0.32062
RNASEL	-0.566451
RAB7B	0.312327
UBL3	0.265048
DTNBP1	0.29523
CTSB	-0.316217
EEF1A1	0.275984
PLK3	0.319472
CORO1A	0.298251
TMEM106A	-0.634271
ARPP19	0.315604
TIMD4	-0.306107
LTB	0.375661
TNFAIP2	0.289441
GSN	0.264987
EPS8	-0.41322
GM11808	0.301848
FABP5	0.629915
IFNAR1	0.25257
SLC3A2	0.318014
RAB11FIP5	-0.527235
RHOG	0.261037
RPL31	0.275403
ASS1	0.298003
FOSB	-0.878837
CSNK1G3	0.267743
SPI1	0.275461
HSPE1	0.288184
JAML	-0.411785
ELMO1	0.285676
RPL12	0.299487
1810011H11RIK	0.27965
RPS26	0.250067
NPM1	0.273705
FOXP1	-0.58868
APP	-0.63294
ATP5C1	0.273019
HCLS1	0.294777
CYP4F18	0.272726
ADRB2	-0.515246
TMEM8	-0.335556
NINJ1	-0.840999
SIGLECH	0.268627
UBA52	0.256758
CTC1	0.261958
METRNL	-0.734327
TPP2	0.265079
PLBD1	-0.538024
RPL18	0.266636
XLR	0.304584
HILPDA	0.343044
OSM	0.265446
PLA2G7	0.26764
LMNB1	0.253601
GNG11	-0.340758
CCT2	0.251337
ANXA2	-0.590055
H2-DMB1	0.269162
RETNLA	-2.7566
NR1H3	0.268298
EIF4A1	0.298326
RAP1B	-0.417575
CD14	0.309516
SERPINB6A	-0.729623
TBC1D14	-0.408565
LAPTM5	0.250015
LAMP2	-0.534117
TPPP3	-0.546679
FYB	0.282277
SOX4	0.264609
EEF2	0.280602
RAPH1	-0.437217
APLP2	-0.589022
SEMA4B	0.283376
LBH	-0.500079
YPEL3	0.285596
AP2S1	-0.596104
IL1R2	0.284205
ARL4C	0.255053
CCR2	-0.703559
PLAU	0.284408
CENPA	0.256435
TSPAN33	0.253341
GAPDH	0.318992
SAMHD1	-0.670123
SLFN5	-0.598581
HERPUD1	0.282607
USMG5	0.277727
CLEC4A2	-0.526254
S100A13	-0.545201
LYZ1	-0.989994
SNX2	-0.682739
GNAS	0.282068
TSPO	-0.402168
DHRS3	-0.591313
FRMD4B	-0.58126
EIF3F	0.261447
RBPJ	-0.620782
FPR2	-0.292908
NUBP1	0.27272
CAMKK2	-0.382791
SGPP1	-0.456619
C3.1	-0.369388
ITGAL	0.314517
LMNA	-0.615129
DNMT3A	0.256763
CEBPB	-0.738181
PRDX1	0.269781
CCL4	0.468169
PSD3	-0.357167
CLEC2D	-0.505934
EPSTI1	-0.466506
IDH1	-0.510982
TSPAN17	-0.276923
TSPAN3	-0.467075
GDF3	0.369223
EPS15	-0.509471
SERPINB8	-0.330378
CXCL2	-0.661934
SLC25A5	0.252919
PXN	-0.394952
CANX	-0.540067
HPSE	-0.390659
HES1	0.292828
MPP1	-0.495326
MGST1	-0.467352
IFI203	-0.580801
CFB	-0.36416
B4GALT6	-0.523849
OASL2	-0.436051
VAMP5	-0.275348
ADGRE1	-0.565991
IL1RN	0.261386
DMAC1	-0.522715
RAC3	-0.290343
ALDH2	-0.517896
DPYSL2	-0.560704
RNF130	-0.479779
S100A4	-0.393419
JUNB	-0.341072
OLFM1	-0.30148
ZFP36L2	-0.484297
MNDAL	-0.477182
DDX60	-0.35945
SCN1B	-0.355242
ARHGAP31	-0.418151
TRF	-0.485792
AGTRAP	-0.370405
SLC31A1	-0.292653
CLTA	-0.268256
RBMS1	-0.510452
GUCA1A	-0.367434
SELENOW	-0.325431
SESN1	-0.390101
CD40	-0.27648
BIRC3	-0.506287
TMEM256	-0.308762
FAM46A	-0.433674
RTN4	-0.537986
PEPD	-0.450607
CITED2	-0.344956
PLD4	-0.347604
SLFN2	-0.533018
MT1	0.378612
CNDP2	-0.566662
IRF1	-0.503606
2020-09-08	-0.26023
SNX8	-0.401125
LGMN	-0.299783
WDFY2	-0.318741
SNX3	-0.404101
SBNO2	-0.453158
IFI207	-0.588105
GBP7	-0.376954
CXCL1	-0.565922
SCAND1	-0.421674
ST6GAL1	-0.368519
ABCA1	-0.521515
ATP2B1	-0.415524
TGFBR2	-0.550708
RASSF4	-0.437831
SH3BGRL	-0.564784
DAZAP2	-0.500322
STXBP3	-0.422645
BLVRB	-0.460472
IFI47	-0.441459
CELA1	-0.294891
CEBPD	-0.448568
WNK1	-0.450763
ADGRE5	-0.448632
PDXK	-0.460578
SELENBP1	-0.276235
PLXNB2	-0.502391
CD53	-0.326658
RAB31	-0.481053
ARHGEF3	-0.323466
JARID2	-0.365939
BRI3	-0.259014
G3BP2	-0.466782
APOE	0.283912
HACD4	-0.394381
PTP4A2	-0.42342
GBP2B	-0.330573
ARF5	-0.30378
SNX6	-0.358211
TLE3	-0.341048
NFXL1	-0.388243
OSBPL11	-0.322785
HFE	-0.42127
GPR146	-0.343406
IGKC	-0.444451
PTPRJ	-0.456114
CD37	-0.391232
PTAFR	-0.614873
LYL1	-0.41379
CALM2	-0.340508
PTOV1	-0.299549
NFKBIA	-0.462987
LIFR	-0.54189
GAS2L1	-0.258323
ADAM15	-0.554513
HMOX1	-0.863932
SSR3	-0.467245
IRF7	-0.336142
ZBP1	-0.436665
FAM234A	-0.322354
IFI204	-0.338353
RNF213	-0.30652
FLOT1	-0.292331
CD36	-0.732689
SLCO2B1	-0.354067
NAV1	-0.274278
UBA7	-0.250641
ATPIF1	-0.258289
IFI202B	-0.349972
EMB	-0.370834
HSP90B1	-0.282509
QSOX1	-0.426093
ECM1	-0.338914
FAM213B	-0.426837
PIRB	-0.45287
UGCG	-0.343184
IER2	-0.405481
TXNDC17	-0.296783
PROS1	-0.368857
ARSB	-0.402217
NPL	-0.373533
FKBP2	-0.383752
CTDSP2	-0.38331
ARAP1	-0.348191
MTSS1	-0.555363
NRP2	-0.415306
SELENOK	-0.260679
SDC4	-0.54728
TMEM50A	-0.360715
SCAMP5	-0.316697
MRPL33	-0.350626
KCTD12	-0.424591
IRF2BP2	-0.304127
H2-T23	-0.416218
DPM3	-0.394576
PPP3CA	-0.457536
ARRB1	-0.26364
CD47	-0.335689
AP2M1	-0.446601
BORCS6	-0.338127
PTPRO	-0.384769
WSB1	-0.42895
PPP1R12C	-0.361197
OXCT1	-0.264138
CSRNP1	-0.496162
SLC29A1	-0.344986
NAAA	-0.358621
NRROS	-0.480844
REEP5	-0.279013
CMTM3	-0.372697
SNAP23	-0.310943
NOTCH1	-0.319771
IER5	-0.341005
NOTCH2	-0.435556
PURA	-0.26632
MAPKAPK2	-0.380839
HPRT	-0.352517
BIN1	-0.347967
IGTP	-0.314608
KLF3	-0.341366
SNX30	-0.269144
DOCK11	-0.267628
SPRED1	-0.265013
IFIH1	-0.33396
UBC	-0.332792
RTP4	-0.316481
SGPL1	-0.439635
DDX3X	-0.337443
NME4	-0.294834
DSTN	-0.374132
PARP14	-0.261844
ULK2	-0.294162
REEP3	-0.366144
GM26532	-0.288921
CMTM6	-0.334845
SRGAP2	-0.340029
CLK1	-0.381248
LY9	-0.315469
PPP1R15B	-0.313526
ARHGAP18	-0.307708
RHOC	-0.270088
IGHM	-0.337652
SLC43A2	-0.436345
SIRPA	-0.328639
DDX17	-0.462535
NENF	-0.29554
RAB32	-0.260692
PIRA2	-0.293899
OCRL	-0.251407
CALU	-0.314987
GADD45B	-0.314023
CYB5A	-0.301241
FH1	-0.390474
RAB8B	-0.365341
TCEAL9	-0.373059
HNRNPA3	-0.281166
EMILIN2	-0.406988
DENND5A	-0.355193
LY96	-0.333269
GNG12	-0.261034
AC149090.1	-0.384945
ACTR2	-0.315588
PSMB9	-0.300761
ST8SIA4	-0.305779
PRUNE2	-0.288518
REPS2	-0.293449
1810037I17RIK	-0.266877
SLC23A2	-0.278716
IRGM1	-0.313871
BET1	-0.258465
BMP2K	-0.347843
SWAP70	-0.293482
GM42418	0.329107
RAC2	-0.251818
RAB1A	-0.337651
CFLAR	-0.303812
5031439G07RIK	-0.305037
H2AFV	-0.341372
CD302	-0.294167
ATP6V0A1	-0.271191
TMED7	-0.306593
TMEM165	-0.295216
NPTN	-0.404044
NRP1	-0.33642
TOB2	-0.346603
PIM1	-0.4481
SCAMP2	-0.358279
CAMK1D	-0.333347
SBF2	-0.292046
DCK	-0.368656
2900097C17RIK	-0.274266
CTSD	0.271862
PCBP2	-0.261023
SOCS3	-0.269072
2610507B11RIK	-0.310349
D17WSU92E	-0.276594
ATP6AP1	-0.370196
HDGF	-0.317291
ARHGEF6	-0.329078
CMPK1	-0.273099
DENND1A	-0.257663
TBXAS1	-0.360797
HSBP1	-0.286396
GNB1	-0.260534
RAB11A	-0.317461
PLK2	-0.34645
ANXA6	-0.252182
TAP1	-0.262354
ANP32A	-0.260302
SP110	-0.26642
IDS	-0.252407
CD164	-0.31068
OSBPL9	-0.314437
STAT1	-0.373981
GPX3	-0.262132
CCNL1	-0.276152
PTPA	-0.337835
TMEM229B	-0.251021
DTX3L	-0.269063
SDF2	-0.301089
TAPBP	-0.359965
PHC2	-0.299631
SYPL	-0.32035
MS4A6B	-0.267124
RSRP1	-0.310401
TMCO1	-0.347947
ETHE1	-0.289653
IL6RA	-0.262259
ARF3	-0.308488
RALBP1	-0.279894
CAPG	-0.263724
CHCHD7	-0.284395
RASSF2	-0.32114
TCF4	-0.323372
SRP9	-0.275375
MYADM	-0.293418
WASHC4	-0.268268
SLC39A1	-0.29485
VAMP3	-0.291855
FAM174A	-0.26591
RAB5C	-0.25561
CTNND1	-0.250167
C3AR1	-0.261311
MCUB	-0.254406
ADD1	-0.284526
CAB39	-0.26942
MOB1A	-0.310787
RNF19B	-0.254323
PRDX4	-0.280775
TUBA1B	-0.28852
TRIB1	-0.313634
PAFAH1B2	-0.269252
RP9	-0.285633
SULF2	-0.384719
AKAP13	-0.279632
TNFRSF1B	-0.251794
BRD2	-0.278113
SYK	-0.282863
ATP1B3	-0.303758
RIN2	-0.418574
ELK3	-0.266879
TUBB6	-0.313217
GLTP	-0.263345
SOD1	-0.29928
TSPAN4	-0.261995
CD44	-0.394339
TXN2	-0.277003
FKBP1A	-0.265339
MFSD1	-0.358715
PRKACB	-0.267831
ZNRF2	-0.253006
TGOLN1	-0.277315
NECAP2	-0.259517
SNRPB2	-0.26308
EIF4H	-0.263004
IRF9	-0.271681
TRA2A	-0.258923
MAT2A	-0.313765
TM9SF2	-0.302366
HNRNPH1	-0.317617
PCBP1	-0.250937
HEXIM1	-0.252807
ARHGAP30	-0.28956
ZFAND6	-0.258435
ZFP706	-0.301536
PDCD6IP	-0.317271
D1ERTD622E	-0.252289
ZFP91	-0.288035
TRIM25	-0.26226
CCND1	-0.265839

## Sheet: Cluster 0 x Cluster 6
ID	avg_logFC
RETNLA	2.22219
TMSB4X	-0.828251
CX3CR1	-1.25374
CCR2	-1.26474
CD74	-1.15011
LST1	-1.0707
H2-EB1	-1.05053
TMEM176A	-0.916601
HAL	1.4419
H2-AA	-0.904729
CD52	-1.03036
RPL37A	0.576222
LYZ2	-0.752699
CCL6	0.888303
RPL32	-0.624029
CLEC12A	-0.761434
CLEC10A	1.25828
CD300C2	-0.831406
CD209G	1.99279
RPL6	-0.765408
RPL10	-0.698482
FCER1G	-0.772739
RPLP0	-0.841372
BCL2A1B	-0.877967
RPS11	-0.718436
TYROBP	-0.708377
RPL15	-0.743238
EDNRB	1.48444
RPL18A	-0.582643
MPEG1	-0.672006
FCGR4	-0.788013
RPL21	-0.676929
CLEC4A2	-0.693713
CXCL16	-0.706875
C1QB	-0.663556
TMEM176B	-0.776371
LIMD2	-0.559352
PLA2G7	-0.739925
GNGT2	-0.541715
RPS15A	-0.53318
RPL13	-0.488678
RPL31	-0.63815
RPL17	-0.613825
RPL26	-0.582619
ITGB5	-0.502911
GAPDH	-0.738596
RPL3	-0.682764
RPL19	-0.564718
CCL4	-1.02679
AXL	-0.503097
FCNA	1.58773
H2-AB1	-0.729614
RPS6	-0.56207
RPS25	-0.526306
CCL12	-0.97072
RPL11	-0.537324
FYB	-0.53691
AIF1	-0.600182
RPL4	-0.681801
CD209F	1.49176
ARPC1B	-0.6483
GM5150	-0.521401
XIST	-0.67463
LPCAT2	-0.434742
EIF3H	-0.53023
RPL24	-0.540492
BASP1	-0.463204
FTL1	-0.360482
FCGR1	-0.597694
SVBP	-0.495161
CD93	-0.546892
DMAC1	-0.497992
GPR65	-0.468387
PPIB	-0.531889
LAT2	-0.374096
ID2	-0.766513
ISCU	-0.438705
RPL12	-0.577097
RAC2	-0.541833
CRIP1	0.631092
CD81	-0.6805
RPS7	-0.537022
COX7B	-0.511035
CD72	-0.485603
SH3BGRL3	-0.544679
GNAS	-0.500075
ATOX1	-0.451395
RPS13	-0.433951
CD209D	1.58434
HFE	-0.470088
LGALS1	-0.535026
NTPCR	-0.524108
PLBD1	-0.404685
FCRLS	-0.494672
IFNAR2	-0.47608
SSR4	-0.474838
IFITM2	-0.599347
RPS2	-0.519002
PPP1CA	-0.461832
CCL3	-0.805654
RPS5	-0.436994
RPS3	-0.458391
RPL27A	-0.414251
CTTNBP2NL	-0.432575
H2-DMA	-0.5085
RTRAF	-0.426936
RPS4X	-0.423593
HMGB1	-0.358571
CORO1B	-0.428435
D8ERTD738E	-0.407709
POLD4	-0.389701
BCL2A1D	-0.403193
OSER1	-0.484539
RGS1	-0.668888
COX8A	-0.475338
CD14	-0.489201
MRC1	0.768562
ATP5D	-0.358933
PSMB2	-0.398159
RPL10A	-0.489014
APOE	-0.551876
CLEC4B1	-0.391649
RPS23	-0.348552
RPS19	-0.408317
LYVE1	1.34266
P2RY6	-0.367854
SNAPC5	-0.296605
MS4A7	-0.644499
TMA7	-0.368758
CD68	-0.51343
FTH1	-0.346698
MS4A6D	-0.404917
RPL29	-0.373046
CST3	-0.491161
PRELID1	-0.462143
SPI1	-0.418826
GDI2	-0.399289
ATP5J	-0.353227
IGSF6	-0.311978
FAM96A	-0.252455
RPS29	0.266627
SRSF9	-0.268631
GRN	0.574717
SDF2L1	-0.455677
PHB2	-0.345914
TMEM51	-0.372428
LAIR1	-0.34464
SLC15A3	-0.416024
BAX	-0.422527
C4B	1.01314
POU2F2	-0.339635
ATP5G1	-0.344069
CLIC1	-0.35494
EIF5A	-0.361991
ATP5C1	-0.410451
HSP90B1	0.896603
CSTB	-0.406714
GNAI2	-0.403292
RPL18	-0.441628
PSAP	0.496991
CXCL2	-0.919397
RPL7A	-0.457577
FXYD5	-0.519736
CCL24	0.890538
RPL39	-0.351232
SERPINF1	-0.357511
H3F3A	-0.385078
PFN1	-0.445663
SUMO2	-0.251667
YPEL3	-0.360509
CCRL2	-0.570369
ANP32B	-0.310682
CNBP	-0.334814
NCF4	-0.284495
1810058I24RIK	-0.303334
UBB	-0.460988
RPS18	-0.398863
APOBEC1	-0.312461
HEXB	-0.410919
PRDX5	-0.358834
TGFB1	-0.363488
ESD	-0.293084
GM10260	-0.276321
UBA52	-0.344717
RNASE2A	1.34824
SLC25A5	-0.392962
KDM6B	-0.314362
SRGN	-0.322364
SSR2	-0.454753
EIF3F	-0.292372
NINJ1	0.826873
TECR	-0.269433
IL1B	-0.966172
GAS6	0.866057
MRPL52	-0.274934
CLEC4A3	-0.284843
HCK	-0.315166
CTSB	0.372019
YBX1	-0.40443
POLR1D	-0.274331
H2-DMB1	-0.292996
TM2D2	-0.344709
MS4A4C	-0.381156
SKIL	-0.324881
MARCKSL1	-0.351837
GABARAPL2	-0.279053
IFI27L2A	0.508785
RGS10	-0.394429
TM6SF1	-0.254764
OST4	-0.339251
UBL5	-0.362767
UCP2	-0.298993
DOK3	-0.310202
GM11808	-0.301818
COX5B	-0.297969
PYCARD	-0.313747
NEDD8	-0.269794
RPL7	-0.361724
GNG5	-0.365377
VCAM1	-0.443205
BMYC	-0.343601
RPS17	-0.376418
ZEB2OS	-0.251564
RP9	-0.2558
LAMTOR5	-0.286963
EIF4EBP1	-0.293114
TMEM258	-0.321716
RPS16	-0.305106
MYL12A	-0.332347
VIM	-0.458203
GPI1	-0.270992
RPL38	0.410012
RPL14	-0.346911
EIF3K	-0.305026
SMAGP	-0.362511
RAMP1	-0.282997
CORO1A	-0.293464
BRK1	-0.252995
PPIA	-0.346536
CMTM7	-0.338759
FGL2	-0.361206
C3AR1	-0.291483
NDUFA4	-0.280955
EVA1B	-0.296935
CCND1	-0.345461
LY86	-0.254852
RCBTB2	-0.270873
CD86	-0.311302
F13A1	0.680805
PHF10	-0.250128
TMEM59	-0.265788
PGLS	-0.284047
HPGDS	-0.263038
AB124611	-0.28826
EDF1	-0.250314
ANAPC11	-0.294515
CIITA	-0.262056
TMEM86A	-0.27399
CREB5	-0.273375
COPE	-0.272537
WDR83OS	-0.338214
MRPS18A	-0.264112
TNFAIP8L2	-0.375658
GM21188	-0.299679
C6.1	1.09792
TOMM22	-0.266341
TMEM234	-0.284731
RPL28	-0.360352
NCKAP1L	-0.316823
EIF3E	-0.255804
SPON1	-0.277246
RPS24	-0.252296
FAM129A	-0.271536
NDUFA12	-0.254422
FUCA1	-0.254169
ATPIF1	-0.279952
PSMD8	-0.291808
SIGLECE	-0.299182
SERF2	-0.295359
KXD1	-0.306943
SLC25A4	-0.31205
TALDO1	-0.264886
SELENOH	-0.279466
CAMK2D	-0.261934
DYNLL1	-0.264817
CCL8	0.498729
TMSB10	-0.359981
MRPS16	-0.26302
MIF	-0.355767
1700123O20RIK	-0.252341
PAPOLA	-0.302855
MT-CO1	0.285806
ROGDI	-0.253974
CLEC4N	-0.310061
TBCB	-0.252927
SSBP4	-0.276359
FGFR1	0.996486
FCGR3	-0.279486
ADAP2	-0.254606
ERP29	-0.253809
GM2A	-0.277782
AHNAK	0.813669
LPL	-0.499048
UQCC2	-0.287038
ARL1	-0.264921
GPR183	-0.301741
RAB20	-0.282891
TNFRSF1A	-0.276568
ADAP2OS	-0.251023
WFDC17	0.590666
B2M	-0.258622
RPS28	0.293578
MRPL36	-0.267105
POLR2J	-0.260366
RPL27	-0.264762
MSR1	-0.278374
NOP56	-0.252186
C1QC	-0.296484
NFKBIB	-0.254814
PDCD2L	-0.296042
TUBB6	-0.347607
NFIL3	-0.266026
DNAJC24	-0.274554
ACIN1	-0.260037
RPL9	-0.27731
RPL23A	-0.26563
FLOT1	-0.279953
MALAT1	-0.299582
SELENOP	0.28369
RPS21	0.370951
TREM2	-0.266061
TNS1	0.919593
PIRA2	-0.290083
RNASEH2C	-0.250666
RPL34	-0.262168
RGS19	-0.29883
TMED5	-0.257134
NAA10	-0.270107
EEF1A1	-0.26091
CTSS	-0.357267
GM26532	-0.302479
EIF4G3	-0.257092
RPL8	-0.257292
CTNNBIP1	-0.264929
HAGH	-0.25287
HMOX1	0.791499
TGFBI	0.869343
ASNSD1	-0.250969
LYZ1	-0.736209
H3F3B	-0.314329
IFI27	-0.253696
RASGEF1B	-0.263731
FOLR2	0.654487
BC005537	0.769365
LTC4S	0.856085
FXYD2	0.978094
RPS26	-0.252058
CD209B	0.827194
CLEC3B	0.783914
MTSS1	0.896388
ACTG1	0.473321
MTHFS	-0.250399
RAP2A	-0.252972
LGMN	0.429271
NME4	-0.265892
CD209A	0.790058
DDX60	0.87178
DDT	-0.252047
EGR1	0.606954
SERINC3	0.519452
EMP1	0.680536
CCL9	0.527106
DUSP1	0.512304
PTAFR	0.781013
IGFBP4	0.595904
TIMP2	0.545054
SERPINB6A	0.740592
PLA2G2D	0.690548
CTSD	0.396319
GFRA2	0.578634
PLEKHG5	0.538098
PROS1	0.740793
MAFB	0.585516
MAOA	0.499594
KLF4	0.700962
STARD8	0.701185
MAF	0.478559
SULF2	0.702934
ADAM15	0.721745
SEM1	0.258204
CEBPB	0.757936
PDGFC	0.501274
PMP22	0.668305
TFRC	0.58016
SPTBN1	0.547091
FCGRT	0.410726
CTSL	0.6134
GM42418	1.22992
EPS8	0.712228
IER3IP1	0.251009
LAMP1	0.372244
TCN2	0.694525
ST13	0.253025
NRP2	0.549834
GDA	0.624484
PSMB4	0.2907
DAZAP2	0.615498
TRPV4	0.545812
SDC3	0.671966
NAAA	0.283648
CLTC	0.458925
GRK2	0.279128
TIMD4	0.55543
SAT1	0.409274
APLP2	0.668191
TXNIP	0.580443
HACD4	0.250857
WWP1	0.260307
IFITM6	0.446086
UBE2D2A	0.274947
PRKAR1A	0.301154
EIF2S2	0.295086
LIFR	0.577393
ZCCHC24	0.634609
SLC9A9	0.464009
SFI1	0.255333
CCL5	-0.539394
PLAC8	0.307901
COPZ1	0.267739
PLEC	0.311494
BNIP2	0.319395
MATR3	0.268171
MINDY1	0.605482
MAT2B	0.271881
MCL1	0.408905
ROMO1	0.269837
SGPP1	0.659657
NDUFAF8	0.257641
SESN1	0.290749
SPCS2	0.310789
CBR2	0.381564
KLHL9	0.679734
CBL	0.308204
SPRED1	0.255921
JARID2	0.26004
AP1B1	0.273846
RPN2	0.375493
HNRNPAB	0.288924
FKBP15	0.251102
ARPP19	0.303554
FAM43A	0.536408
TSLP	0.48057
CMAH	0.504752
SLC6A6	0.288745
SEMA4A	0.612652
S100A13	0.264574
CAPZA2	0.260409
2900097C17RIK	0.32205
COX17	0.250314
JUNB	0.298516
COPS9	0.408691
LY6E	0.344111
SLC12A7	0.431665
GLUD1	0.304306
NISCH	0.314131
METAP2	0.298424
LAMP2	0.25168
SP100	0.659682
PPP1R18	0.322282
PTBP3	0.266274
MT-ND2	0.329083
9530068E07RIK	0.32408
SUPT16	0.277126
NDUFB7	0.282734
SERTAD1	0.253436
CFH	0.528106
CSNK2A1	0.287316
GLS	0.28797
YWHAZ	0.298862
TMEM189	0.263079
GNB1	0.281109
SAMHD1	0.656404
FAM120A	0.252515
GATM	0.28718
CCNL1	0.329586
DNAJC3	0.282895
EIF1A	0.250708
JAK1	0.263221
SP110	0.292014
BECN1	0.282602
IFI207	0.46072
DDX18	0.258207
TSEN34	0.25543
MAP3K1	0.276868
OGFRL1	0.322247
DNASE2A	0.33584
HNRNPK	0.382761
CP	0.500781
MDH1	0.26098
PIN4	0.284119
TGFBR2	0.259301
PDIA6	0.590736
ALDH2	0.299844
SELENBP1	0.368999
MT2	0.51657
POLR2A	0.324073
SYPL	0.318634
ARSB	0.396627
IFI202B	0.262207
FRMD4B	0.359471
RHOQ	0.39944
HNRNPM	0.354663
ATP5G3	0.259857
IER5	0.432223
ATP6V0D1	0.314079
UQCRH	0.335236
ARF5	0.281392
SGPL1	0.275582
PPP3R1	0.359445
FUS	0.294967
ITGB1	0.274077
SSB	0.257869
KLF6	0.368373
ELF1	0.292121
GNAQ	0.268042
APP	0.284704
MAP7D1	0.256272
VAPB	0.262367
PEPD	0.463375
ETV1	0.453307
HNRNPH2	0.263264
MGST1	0.290669
PRR13	0.343441
PTPRJ	0.324299
OASL1	0.40543
IFI204	0.339093
GPX3	0.421405
IFI44	0.550451
ATXN7L3B	0.301357
ALOX5	0.35427
NXF1	0.278604
EDEM1	0.287398
TGOLN1	0.251062
ATF4	0.370234
WNK1	0.315431
SAMD9L	0.502557
LBH	0.625562
KLF2	0.407567
ZCCHC6	0.321794
KDM7A	0.274579
HSPA5	0.261806
MOB1A	0.404618
RAB31	0.485111
EHMT2	0.298813
SIGLEC1	0.280658
HINT2	0.254199
AC160336.1	0.297297
IFI47	0.471117
ETNK1	0.391228
RCN3	0.442361
PLTP	0.252651
ATP6V1H	0.26824
SGK3	0.30742
WSB1	0.327308
ARHGEF3	0.317996
EIF2S3X	0.364892
PSMB10	0.34251
RNF144B	0.401206
NRROS	0.277582
IRF1	0.287094
IRF2BP2	0.66153
CTDSP2	0.311608
SNX5	0.253324
MT-ND4L	0.334457
PDCD6IP	0.2914
G3BP2	0.303126
FAM46A	0.389208
5031439G07RIK	0.302302
COLEC12	0.438385
ARAP1	0.612778
VPS35	0.264542
NCF1	0.396834
AP2A2	0.485076
USP25	0.270728
SNX6	0.362518
SHISA5	0.383947
ATP1B3	0.290562
ARHGAP18	0.32933
MFSD14A	0.331526
PLAU	0.322471
MORF4L1	0.288081
GLUL	0.452107
OGFR	0.312586
RAB11FIP5	0.432451
TRIP12	0.379432
AFTPH	0.33846
OAT	0.310386
BST2	0.30104
GNPDA1	0.395347
LGALS9	0.256891
ANXA2	0.433866
LAPTM5	0.326997
PAK2	0.308834
PLEKHB2	0.252056
EHD1	0.284816
COA5	0.415842
DSE	0.445518
ANXA4	0.315779
VWA5A	0.346805
AGFG1	0.383553
CMKLR1	0.369412
2020-03-02	0.358607
B4GALT6	0.404672
ANXA6	0.259919
DNM2	0.320307
SERP1	0.383762
ISG15	0.497542
SNRNP70	0.450075
DUSP3	0.264098
DCK	0.458163
RTF1	0.310997
DOK2	0.304184
WDFY3	0.295416
REPS2	0.30548
ABCA1	0.333831
MINOS1	0.261227
PPP6C	0.257575
TCF4	0.534613
RASSF2	0.300052
5031425E22RIK	0.288577
SSR3	0.415671
CANX	0.465729
SLC25A3	0.327731
FAR1	0.325208
EPS15	0.519017
RAD21	0.272778
SCPEP1	0.336209
RPN1	0.568327
HEXIM1	0.38119
ROCK2	0.3656
GRINA	0.297258
PTPRA	0.417696
COLGALT1	0.298781
HSPA9	0.502967
GBP7	0.274919
TMEM141	0.332252
TBC1D14	0.395935
MAPK1	0.415219
PSMD2	0.496772
UBC	0.305616
OXCT1	0.26738
CD2AP	0.264046
SNX4	0.314718
ATP6V0A1	0.487047
KEAP1	0.275613
2610507B11RIK	0.329106
DSTN	0.503906
CFP	0.266083
HCST	0.31466
PSMD13	0.442991
TM9SF2	0.342493
TSPAN14	0.266364
DDX6	0.322469
LASP1	0.324304
TNKS2	0.325245
VAT1	0.335969
XDH	0.253136
TRIM30A	0.47042
UHMK1	0.287208
MGAT1	0.340628
HK2	0.374895
PLBD2	0.468806
DDX17	0.442133
STAB1	0.275321
ATP1A1	0.463946
ACLY	0.345748
IL6RA	0.428877
OSBPL9	0.351529
TSC22D3	0.37231
ITSN2	0.381771
CELF1	0.271356
TRAPPC5	0.255607
MAT2A	0.3628
TAP2	0.497519
TMEM30A	0.435994
SMC6	0.380514
WLS	0.311443
ELK3	0.310541
HPSE	0.280763
IIGP1	0.307197
RIN2	0.398837
PUM2	0.320949
SLC23A2	0.293603
GLB1	0.268527
MNDAL	0.439633
RSL24D1	0.274085
GCH1	0.314543
S100A4	0.327675
TM9SF3	0.41941
PLK2	0.396533
NDUFA2	0.251458
MT-ND3	0.360641
TUBA1B	0.29592
DUSP6	0.376143
RBPJ	0.423483
NADK	0.359414
SNX27	0.320723
PCBP1	0.422386
TRAFD1	0.393694
TMEM8	0.2596
GOLPH3	0.320629
RGL1	0.457655
NSF	0.299064
HERPUD1	0.401134
AGTRAP	0.334947
DBNL	0.318614
PIAS1	0.369202
VPS4B	0.558279
ATP6V1B2	0.439444
CELA1	0.263023
BIN1	0.392742
TRIM25	0.274644
GAPVD1	0.39112
PPP1R15A	0.438053
MINDY2	0.316907
SERPINB8	0.410647
ALKBH5	0.347506
CAST	0.255484
NAMPT	0.471695
TAPBP	0.354818
SNX2	0.357305
SNX9	0.283647
DNAJB9	0.454534
SLFN5	0.314005
TWF1	0.360205
IKZF1	0.293972
ELF2	0.344622
RPS6KA3	0.308521
ANKFY1	0.407371
ANXA7	0.289715
WDR45B	0.427752
RAP1B	0.263405
MAN2A2	0.355637
SNX30	0.457242
CTNNA1	0.358694
FAM213B	0.378055
RNASE4	0.406949
ATP6AP1	0.450276
EIF4G2	0.485809
RAB11A	0.463477
MRPL28	0.459404
IRGM1	0.308527
ZNFX1	0.349703
RSRP1	0.520671
RNASEL	0.304445
TSPO	0.255653
N4BP1	0.387196
RAB8B	0.427294

## Sheet: Cluster 0 x Cluster 3
ID	avg_logFC
RGS1	-2.28885
CX3CR1	-1.91538
CD300C2	-1.77466
CD52	-1.99156
GNGT2	-1.6283
HEXB	-1.98196
BCL2A1B	-1.70816
IL1B	-2.10342
CCL8	4.49924
TMSB4X	-1.16159
TGFBR1	-1.41484
ITGB5	-1.40545
ACP5	-1.75234
CXCL16	-1.59238
LST1	-1.58441
CCL6	2.94286
CD74	-1.91189
TYROBP	-1.30664
RETNLA	4.97879
AXL	-1.19601
RPLP0	-1.33519
MRC1	2.9164
PMEPA1	-1.2454
CLEC10A	3.00614
ITGAX	-1.09823
SVBP	-1.11342
CRIP1	2.15025
PPFIA4	-1.19248
CTSS	-1.33453
CADM1	-1.14824
LAT2	-1.04939
MPEG1	-1.29152
ID2	-1.41141
SELENOP	1.41856
FTH1	-0.935216
PF4	3.00917
CD72	-1.14815
LPCAT2	-0.991966
RPL3	-1.20886
HAL	2.7582
SKIL	-1.09686
RPL4	-1.24481
BASP1	-1.03843
RPL6	-1.13728
IFI27L2A	1.84388
BCL2A1D	-1.02122
TSPAN13	-1.0479
GPR65	-1.04777
CXCL14	-1.22044
RUNX3	-1.04511
NTPCR	-1.04062
F13A1	2.5362
POLD4	-0.99486
LAIR1	-0.854869
RPL21	-1.03419
SGK1	-0.980369
MSRB1	-1.17635
BMYC	-0.870676
RPL15	-1.0799
TMEM119	-0.969148
SLC15A3	-0.906168
H2-EB1	-1.22851
RPL10A	-0.963219
OLFML3	-0.866821
RAB20	-0.796335
PLA2G7	-1.00757
H2-AA	-1.07142
BCL2A1A	-0.846108
RPS6	-0.899378
ATOX1	-0.98253
SSR4	-0.896189
HCK	-0.820952
ABI3	-0.784702
C4B	2.59151
GM2A	-0.880616
ZMYND15	-1.18854
GAS6	2.36271
WFDC17	2.00394
CCL24	2.55783
RPL32	-0.80152
IL1A	-1.04339
GAPDH	-1.05759
FXYD5	-0.886612
ARPC1B	-0.984717
FYB	-0.819187
H2-AB1	-1.05023
RPS2	-0.883703
RPL31	-0.913553
CTSZ	-1.00518
MMP12	-1.38156
EDNRB	2.31387
CCL7	3.01225
RPS11	-0.825918
RAMP1	-0.834086
CSF2RA	-0.712653
FAM105A	-0.67716
CCL4	-1.49495
RPL17	-0.866717
RPL19	-0.817866
RTCB	-0.737946
RPS7	-0.870843
GLIPR1	-0.810958
RPL37A	0.706633
SRGN	-0.905856
CST3	-0.946928
PKIB	-0.694286
RPS19	-0.714774
RPS3	-0.784924
CCRL2	-0.957766
FOLR2	2.30318
RPL13	-0.666829
MAN2B1	-0.678045
RPL10	-0.810569
GDI2	-0.767025
ITGAV	-0.641424
IGFBP4	2.25787
FAM46C	-0.748048
FCGR4	-0.805023
RPL18A	-0.748524
CD86	-0.595663
GNAS	-0.782143
CD209G	2.48942
NEURL3	-0.734258
CORO1B	-0.646958
APOBEC1	-0.616339
EPB41L2	-0.699383
HPGDS	-0.590458
AIF1	-0.829592
RPS18	-0.783268
TALDO1	-0.693623
ATP5C1	-0.68347
MYL12A	-0.680655
MS4A7	-1.02141
PRDX5	-0.771844
ISCU	-0.560299
SPI1	-0.694287
PFN1	-0.784646
GPSM3	-0.543407
RGS2	-0.595258
SCIMP	-0.659377
AHNAK	2.10141
RPL12	-0.876583
SH2D1B1	-0.678831
SH3BGRL3	-0.782151
LGALS3	-1.05223
COTL1	-0.789515
APRT	-0.75979
SDHB	-0.575868
CD81	-0.797809
GRN	1.27148
AU020206	-0.558008
RPL11	-0.724542
RPS25	-0.712766
AW112010	-0.900981
TOMM20	-0.571861
FCNA	2.11163
RPL14	-0.718338
CEBPZOS	-0.648595
RPL39	-0.608622
RPS15A	-0.659502
CD14	-0.798716
IFITM3	1.96646
UBA52	-0.601476
CYTIP	-0.667617
IRF8	-0.486295
GM11808	-0.603666
SMIM3	-0.576792
ASPH	-0.537887
EIF3H	-0.674953
ATP5G1	-0.683268
UCP2	-0.737811
IGSF8	-0.477627
EDF1	-0.564172
VCAM1	-0.892012
PPP1CA	-0.629907
CTSH	-0.70179
IFNAR2	-0.525499
H2-DMA	-0.672852
TMEM176A	-0.758804
CBR2	1.92863
RHEB	-0.51341
CD9	-0.663645
PLTP	2.02012
TLE1	-0.602257
BIN2	-0.530242
RPS5	-0.659683
TGM2	-0.735712
RPL29	-0.513947
YPEL3	-0.646106
B4GALNT1	-0.528148
MMP14	-0.615811
RGS10	-0.67996
MAF	1.99496
C1QB	-0.697091
CORO1A	-0.591716
RPL26	-0.674111
TCTEX1D2	-0.477614
PILRA	-0.63655
SLAMF9	-0.434066
CD209F	2.21047
TMEM86A	-0.462235
NMT1	-0.486138
RNH1	-0.544693
SLC25A4	-0.543096
TM2D2	-0.445106
RPL18	-0.708264
SLC25A5	-0.645882
DOCK10	-0.530725
SEMA4D	-0.520625
SNAPC5	-0.522411
XIST	-0.729378
SDF2L1	-0.684526
CCL3	-1.03136
FCER1G	-0.693997
LPAR6	-0.576458
LIMD2	-0.463338
MPC1	-0.401395
ADAMDEC1	-0.780349
SLC3A2	-0.487036
CD68	-0.677768
KLRA2	-0.635293
LAP3	-0.406057
SYNGR1	-0.717439
LYN	-0.466196
CCDC12	-0.568717
HAVCR2	-0.572627
D8ERTD738E	-0.474836
TPT1	0.58582
FAM96A	-0.373208
PHB2	-0.449383
GUSB	-0.445361
DUSP1	1.8745
GDE1	-0.55309
BLNK	-0.439776
YWHAH	-0.460854
H2-DMB1	-0.562158
MBNL2	-0.393881
SLC29A3	-0.401561
IGSF6	-0.447615
HSPE1	-0.504436
TECR	-0.422655
CTSB	0.688236
EIF4A1	-0.534877
RPS29	0.415423
B3GNT8	-0.501133
PBXIP1	-0.531343
PPIB	-0.545204
GPI1	-0.385975
RHOG	-0.414189
TIFAB	-0.525216
PDCL3	-0.315759
OSER1	-0.496888
MT-ATP6	-0.469478
EIF5A	-0.516667
PTGS1	-0.495562
RPL24	-0.634734
PSMB2	-0.372425
HEBP1	-0.283915
PPT1	-0.400562
YBX1	-0.649873
EIF3I	-0.409614
PLAUR	-0.556756
TGIF1	-0.526648
TMCC3	-0.301555
MZT2	-0.409928
ATP5D	-0.491619
DOK3	-0.511553
I830077J02RIK	-0.507842
BRK1	-0.451172
ROGDI	-0.490375
VASP	-0.356239
BAX	-0.513197
EIF3F	-0.553819
PRELID1	-0.536871
RPS16	-0.511618
DTX4	-0.532023
COX7B	-0.511
SRSF9	-0.310912
PSMA1	-0.313124
TMEM176B	-0.65735
CCT2	-0.428904
RNF121	-0.563633
RPL27A	-0.544974
COQ10B	-0.463518
SLAMF8	-0.491756
MIF	-0.530491
CNBP	-0.414536
H2AFZ	-0.555615
GM5150	-0.518239
IRF5	-0.314536
GSTO1	-0.465918
NPM1	-0.475171
POLR1D	-0.348482
RAP2A	-0.479043
FUCA1	-0.424659
CD300A	-0.455151
SRI	-0.405723
CLIC1	-0.433722
MLF2	-0.320381
EIF3E	-0.399812
ARL4C	-0.406786
SLA	-0.371152
ATP6V0E	-0.476879
SPP1	-1.12553
RALY	-0.292891
ABR	-0.389778
TMEM14C	-0.311063
PPP1CC	-0.32949
TMA7	-0.486209
NCL	-0.28899
DNASE1L3	-0.67046
CD63	-0.753897
NDUFA12	-0.419384
CCL9	1.6298
DENND4A	-0.514047
RTRAF	-0.378479
TMEM251	-0.416676
CCR2	-0.561184
SYS1	-0.31085
VDAC2	-0.311575
ARL6IP5	-0.325782
MGL2	1.88703
SYNGR2	-0.315272
RNF149	-0.330391
EFHD2	-0.328243
GM12166	-0.332073
GM10260	-0.441369
SSR2	-0.426446
TOMM22	-0.347785
HCLS1	-0.268006
CAMK2D	-0.371332
POU2F2	-0.378649
TAF10	-0.368279
FCGR1	-0.428482
HNRNPA1	-0.319673
MYL12B	-0.292514
FCGRT	1.71967
CCNI	-0.369223
SUMO2	-0.288785
ATP5B	-0.419395
LDHB	-0.449891
IFNGR2	-0.318282
EVA1B	-0.427545
RILPL2	-0.362778
FBL	-0.343668
EEF1A1	-0.536894
PLAC8	1.65215
PKM	-0.358618
TRAPPC1	-0.335122
UBL3	-0.340745
RPS13	-0.514604
PGLS	-0.33677
MS4A6D	-0.396829
CD209D	1.84265
CAMK1	-0.377964
2410015M20RIK	-0.32586
NINJ1	1.66787
TLR2	-0.442714
NOP53	-0.272432
CYBB	-0.436309
GNG5	-0.573665
REL	-0.380261
RAB2A	-0.269289
CDK2AP2	-0.304504
NR4A1	-0.460437
PPCDC	-0.387431
LTC4S	1.85525
NCF4	-0.366248
DAD1	-0.315529
PPDPF	-0.336171
ALDOA	-0.38106
EVL	-0.323653
NDUFS8	-0.325634
AK2	-0.261118
PLA2G16	-0.281278
LYVE1	1.60592
CTTNBP2NL	-0.432883
CLEC4N	-0.455494
ADIPOR1	-0.323497
PEBP1	-0.313845
EMD	-0.366393
PSMB7	-0.306256
GPR137B	-0.439401
GLRX3	-0.293266
RPL10-PS3	-0.302191
EIF3K	-0.425876
ABHD12	-0.292238
SNF8	-0.296387
MDH2	-0.293726
RNASET2A	-0.39295
GTF2H2	-0.397142
NHP2	-0.280136
RPL7A	-0.560289
ARPC4	-0.264858
RCBTB2	-0.42662
IMPDH2	-0.361931
AMZ1	-0.361322
ANP32B	-0.313182
CYCS	-0.376356
COX5B	-0.387193
EIF4G3	-0.283311
APOE	-0.835788
UBE2I	-0.28235
CFP	1.73539
RAN	-0.35136
EEF1B2	-0.444784
PSME1	-0.387943
SERINC3	1.36566
GDF3	-0.822381
MRPL52	-0.324095
GABARAPL2	-0.28924
CSTB	-0.527109
UBE2J1	-0.306439
RPL9	-0.506135
NFE2L2	-0.263395
EMP1	1.64396
MIEN1	-0.272952
IVNS1ABP	-0.334746
CYC1	-0.252994
MRPL34	-0.349945
ARL11	-0.31313
SRA1	-0.355486
PLXDC2	-0.516553
UQCRC1	-0.285388
ESD	-0.343305
ITM2B	0.518461
TXNIP	1.71984
EEF2	-0.465781
CHD7	-0.388087
RPS4X	-0.475565
ATP6V1F	-0.346367
RANBP1	-0.343545
CEBPA	-0.304876
IGBP1	-0.388518
TCP1	-0.265754
FXYD2	1.66801
ABCC3	-0.405123
TREM2	-0.509806
GNL3	-0.304519
UQCRFS1	-0.250911
DNAJB11	-0.285097
RASGEF1B	-0.455992
PSMD8	-0.294101
MRPS36	-0.316612
FABP5	-0.715304
CDK4	-0.281883
KXD1	-0.335504
OXA1L	-0.401854
RETREG1	-0.367414
IL7R	-0.436838
LILRA5	-0.428091
CLTC	1.5964
BTG1	-0.255365
EEF1G	-0.382641
PMP22	1.52939
ENO1	-0.316165
BOLA3	-0.330164
DST	-0.394133
COMMD4	-0.2755
BC005537	1.64392
LHFPL2	-0.395155
RAB7B	-0.357405
TMEM126A	-0.351521
COX8A	-0.518866
ADAP2OS	-0.388371
SPTY2D1	-0.272708
IFNAR1	-0.302294
RPL37	-0.439351
HIGD2A	-0.326316
TAX1BP3	-0.288833
BAG1	-0.271944
PTMS	-0.287001
VAV1	-0.323246
PIN1	-0.347736
SENP2	-0.301129
IFI27	-0.380866
LITAF	-0.264506
ZEB2OS	-0.251822
EDEM2	-0.274503
SLC35C2	-0.275335
SRSF11	-0.27274
MRPL36	-0.264019
CREB5	-0.415395
GCNT2	-0.373248
ARL5C	-0.371444
ATP5J	-0.305038
GDA	1.52152
UBL5	-0.384505
PRELID3B	-0.290387
ELMO1	-0.305229
CCL2	1.79228
KCNJ10	-0.34935
BHLHE40	-0.361348
NCEH1	-0.258671
RPS26	-0.502125
RBM39	-0.250552
TMEM51	-0.407542
MRPL54	-0.288092
CFL1	-0.471586
GM32036	-0.370368
PDGFA	-0.352775
THOC7	-0.26579
LRP10	-0.279824
BC028528	-0.343885
EIF4E2	-0.255063
SSBP4	-0.287051
MGAT4A	-0.401616
TMEM234	-0.302435
SMAD7	-0.351664
NEDD8	-0.267925
RPS23	-0.394371
DGAT2	-0.313472
SLC38A1	-0.332478
DCAKD	-0.336133
EGR1	1.64824
MALT1	-0.31726
BAD	-0.275484
GM2000	-0.29189
RPS6KA1	-0.32845
MRPS15	-0.266795
HSP90B1	1.17911
RAC2	-0.290015
APBB1IP	-0.262806
CCDC86	-0.255606
TANC2	-0.292839
CD82	-0.372538
H2-K1	0.784739
RNASE2A	1.78853
SAP30	-0.303468
TRAPPC6B	-0.254137
PARVG	-0.298115
MRPL4	-0.262005
TIMM8B	-0.292861
NT5C	-0.253904
RPL35	-0.461127
TRP53	-0.307348
SAR1B	-0.251761
TOR2A	-0.283469
1810011H11RIK	-0.340785
SPSB1	-0.298726
EXTL3	-0.283026
LPL	-0.334072
FAM189A2	-0.386177
MRPL42	-0.28228
CHRAC1	-0.274837
SELENOH	-0.2695
SORL1	-0.301295
OSM	-0.347407
RCN3	1.31648
MGAT5	-0.292377
TNFSF13B	-0.326068
DYNLL1	-0.338196
RPL13A	-0.311726
NDUFA4	-0.2693
PLA2G2D	1.3677
FOS	0.949928
RPL28	-0.48361
SARAF	-0.255645
PXDC1	-0.491398
CAPN3	-0.325072
PLK3	-0.39642
GM26699	-0.301908
RPL8	-0.408938
C6.1	1.41393
GNL2	-0.290692
STAP1	-0.360082
TNFAIP8L2	-0.266529
EIF3L	-0.278678
ARPC2	-0.369573
BACH2OS	-0.319509
STARD8	1.54833
C1QC	-0.38812
ADGRG5	-0.315407
CSF2RB	-0.264095
PPP1R11	-0.256409
KDM6B	-0.291362
ACBD6	-0.260026
ASNA1	-0.263075
CDKN1A	-0.333156
H2-DMB2	-0.271406
NUBP1	-0.34366
TLR12	-0.35804
F11R	-0.343777
RPL38	0.494135
PTRHD1	-0.270266
RPS8	-0.400534
ARHGAP5	-0.354394
NCKAP1L	-0.258262
HILPDA	-0.370559
ARPC3	-0.250622
PDLIM7	-0.322006
SPAG9	-0.285742
GATM	-0.25834
RPLP1	0.343532
ITGA9	-0.306053
FAM129A	-0.273377
FTL1	-0.40924
FGFR1	1.23271
CTC1	-0.291919
PAK1	-0.269311
DOCK4	-0.306157
KLF6	1.54339
KLF4	1.62448
MED29	-0.329664
CIITA	-0.29846
2900026A02RIK	-0.29505
MAPKAPK3	-0.272621
ACIN1	-0.277784
CCND2	-0.26672
CFH	1.46618
SAT1	-0.472818
GPS2	-0.265006
LY6E	1.39486
ASB2	-0.294792
SDC3	1.61238
ADAP2	-0.279417
IER3	1.39748
LTB	-0.277149
NPNT	-0.329378
SUGT1	-0.257595
FBRSL1	-0.266642
AP2A2	1.50721
TNIP3	-0.368731
SEM1	0.698217
RPL7	-0.400439
E2F4	-0.278331
NUDT18	-0.277845
ERH	-0.251642
GPR141	-0.277368
MVB12B	-0.255413
PRDM1	-0.335119
LRRC3	-0.261762
BHLHE41	-0.313196
NACA	-0.301662
GNAI2	-0.304329
COX6B1	-0.268194
IL1RN	-0.352696
S100A11	-0.267891
RPS17	-0.404871
C130050O18RIK	-0.253348
ASS1	-0.31771
CDK6	-0.253354
KLF2	1.52253
DUSP5	-0.250333
GM14005	-0.268255
LGMN	0.729053
XLR	-0.329985
PALD1	-0.293855
JUND	1.4228
SERPINE2	-0.350746
GM17056	-0.314922
RPS24	-0.316896
COL14A1	-0.282518
PCNX	-0.280259
NR4A3	-0.260771
SIGLECE	-0.279769
MTHFSL	-0.258241
TGFB1	-0.277632
RPL27	-0.352597
H3F3A	-0.313385
USP2	-0.251537
GPR35	-0.262907
CYP4F18	-0.282275
SIRPB1C	-0.272529
LAG3	-0.256683
HMOX1	1.65543
UBB	-0.369667
TSPAN33	-0.276562
DUSP2	-0.337061
RPL23A	-0.337714
SERPINB6A	1.47022
FGFR1OP	-0.276047
DDX60	1.23123
RPL23	-0.335683
RPL36	-0.328936
IL1R2	-0.293024
TIMP2	1.19877
SOX4	-0.275197
KCNQ1OT1	-0.259189
MARCKS	1.01292
RPL22L1	-0.339891
CYBA	-0.364501
CLEC4A1	1.17839
SEMA4A	1.32198
MCL1	1.26382
RPS20	-0.351389
NPC2	-0.296206
S100A6	1.4953
EPS8	1.12545
MT-ND4	-0.277554
MTSS1	1.45175
ITGAL	-0.257418
CP	1.09707
CH25H	-0.276075
RPL34	-0.295358
SERF2	-0.29654
NXPE5	0.889609
RPS14	-0.279122
MT-CO2	-0.262515
WWP1	1.31732
RPS9	-0.259522
PPIA	-0.308026
TSLP	0.903049
CEBPB	1.49612
TIMD4	0.861537
CD209A	0.956416
RGL1	1.24955
PTAFR	1.39589
S100A10	1.19558
LAMP1	0.843333
IIGP1	0.964611
ZFP36L1	1.40509
RPL36A	-0.254264
DSE	1.151
DOK2	1.11125
TFRC	0.86219
SUMO3	0.271438
CD209B	0.910065
PTPN18	0.83946
GFRA2	0.765329
SGPP1	1.11628
APLP2	1.25721
CSNK1A1	0.266874
ETV1	0.751071
EIF2S2	0.258889
CELF2	0.250816
CMAH	0.766407
NDUFS7	0.25056
BCAS2	0.261102
CLEC3B	0.799049
RAB11FIP5	0.959687
PLEKHG5	0.795616
ATP6V0D1	0.251041
PROS1	1.10965
SCP2	0.266827
RPS21	0.367917
MT2	-0.443673
ITSN1	0.888476
HNRNPAB	0.313197
ADAM15	1.27626
RPS28	0.262184
TARDBP	0.258794
ATP5A1	0.254696
FAM43A	0.835708
TRPV4	0.832324
XDH	0.565839
ANXA2	1.02392
JUNB	0.639588
MGST1	0.758021
ETF1	0.279052
LBH	1.12564
IFITM6	0.710834
PDGFC	0.716092
COPZ1	0.367668
RNASEL	0.870896
DNASE2A	0.336313
ALOX5	0.578123
IER3IP1	0.288218
POLR2K	0.304091
COX17	0.306767
EWSR1	0.303355
NDUFAF8	0.338787
ALOX5AP	1.01499
NRP2	0.96514
GNS	0.291337
NDUFB3	0.255014
PSMB4	0.334155
HNRNPA2B1	0.257832
RNPEP	0.262055
NRAS	0.358906
ZFP36	0.912586
RAB3IL1	0.253874
SAMHD1	1.32653
SIGLEC1	0.890142
STAB1	1.22461
MAT2B	0.258358
HNRNPF	0.252397
H2AFV	0.266359
LIFR	1.11928
HPRT	0.260346
FN1	-0.258789
NENF	0.259047
GLUD1	0.351683
DAB2	0.944934
TNS1	1.04214
AAMP	0.327012
ZFAND6	0.348593
MAPK3	0.387301
SERINC1	0.253886
ROMO1	0.343249
BZW1	0.271514
TPPP3	0.769605
ELAVL1	0.354266
SRSF3	0.272436
SPOP	0.264825
CD44	0.285467
CLEC4B1	0.818453
TMEM8	0.595156
MATR3	0.291212
ATP6V1E1	0.307981
GAS7	0.774213
PBRM1	0.28238
CARD19	0.266371
AC160336.1	0.293715
IGF1	0.920247
SCAF11	0.252858
SLC38A2	0.279288
GLTP	0.412495
DNAJC3	0.308194
MAOA	0.599941
VSIR	0.263224
TXN2	0.290711
HPSE	0.671422
LMO2	0.257508
MAPK14	0.295167
NCF1	0.289064
RNF141	0.658861
DAZAP2	1.11582
ZFP706	0.421381
SFPQ	0.383454
RAB5C	0.291773
SELENOT	0.256162
SLFN5	0.912586
KCTD12	0.262977
EPS15	1.02849
PEPD	0.913983
SSB	0.345645
EIF4EBP2	0.271598
SELENBP1	0.645234
TMBIM4	0.29729
COX14	0.35186
NEAT1	1.0101
PNP	0.257945
TMCC1	0.900506
PPP2R5C	0.25119
PCBP2	0.367023
MARCKSL1	1.01197
TOR1AIP1	0.338857
PIN4	0.284741
CHMP5	0.315718
EGLN2	0.256549
ARPC5	0.250061
RNF144B	0.696771
NFKBIZ	1.16239
IFI207	1.04883
HNRNPM	0.455211
SFI1	0.379794
PAK2	0.367397
VPS35	0.277526
CCDC115	0.267777
SLC39A7	0.303449
GOLPH3	0.284791
EID1	0.31692
CNIH1	0.28063
SAMD9L	0.71388
CSNK2A1	0.31879
PRKCSH	0.290695
UQCC3	0.333194
RAB31	0.966164
ARHGEF3	0.641462
STK17B	0.421154
FCRLS	0.821382
DNAJC7	0.270513
DDX18	0.260316
SRSF2	0.337464
SERPINB8	0.741025
CAPZA2	0.275483
TMEM141	0.3784
TBC1D14	0.8045
QK	0.310765
BRD2	0.343772
ADGRE1	0.363781
IFI47	0.912575
COLGALT1	0.270942
CORO1C	0.330793
PRKAR1A	0.414569
ADRB2	0.716529
ANXA4	0.303058
CAMK1D	0.273617
CHMP4B	0.275363
ATP5G3	0.342647
CCL12	0.948222
CYB5A	0.261093
RALBP1	0.334301
CXCL2	-0.257462
N4BP1	0.303139
SULF2	1.08765
GALNT1	0.297784
STX12	0.28777
NEU1	0.341155
HINT2	0.305268
AGTRAP	0.705352
SDF2	0.307621
ACADM	0.319596
ALYREF	0.257905
ATP6AP2	0.369858
OGFRL1	0.299543
HDGF	0.420668
SYK	0.277494
SHISA5	0.385049
SUPT16	0.319168
SLC9A9	0.765243
GPCPD1	0.313449
NCOA4	0.331843
POLR2M	0.252495
ATP1A1	0.441833
ITGAM	0.845214
GUK1	0.370547
ITSN2	0.336762
HMOX2	0.27236
TAB2	0.313014
RBPJ	1.04426
DEGS1	0.346005
SUPT5	0.262322
HK2	0.333227
EMC3	0.271545
ZYX	0.280197
AC149090.1	0.330052
HNRNPK	0.409529
NPTN	0.372302
STK4	0.277035
ANXA7	0.253148
CPSF6	0.263966
S100A4	0.721094
LAPTM4A	0.31
U2AF2	0.332672
PLEC	0.516047
REX1BD	0.407749
MIER1	0.311708
TRABD	0.254567
SMIM27	0.269088
CDC42SE2	0.326852
NECAP2	0.461543
AP1B1	0.962524
BMP2K	0.251078
SNRNP70	0.518761
NISCH	0.457138
MAN1A	0.85593
FCHO2	0.279263
DDB1	0.306625
FUS	0.372244
SLC7A8	0.299592
PSMD13	0.503428
HDAC2	0.259785
ARL8A	0.370852
EFR3A	0.281517
MAP3K8	0.29879
UBTF	0.265955
IFITM2	0.866495
ATP5K	0.307849
BNIP2	0.484748
WDR26	0.355679
B4GALT1	0.251961
SLC25A3	0.263689
VAMP3	0.316858
ZCCHC6	0.37546
TUBB2A	0.296401
HSBP1	0.35869
SLC12A7	0.648876
CTNNB1	0.395222
PSMB10	0.397968
TOR1B	0.284988
SLAIN2	0.257954
KDM7A	0.471918
HNRNPH2	0.31268
ETFB	0.377849
CNDP2	0.414853
CANX	1.0058
CELA1	0.557914
ATXN7L3B	0.336625
UBE2D1	0.285423
GBP2B	0.515099
FOXP1	0.75452
IER2	0.355162
NDUFB7	0.356914
RTF1	0.328972
MIDN	0.27546
PAPD4	0.339731
ALKBH5	0.326997
HCST	0.383036
AKAP13	0.366882
SNX2	1.04004
RABL6	0.295286
USP4	0.284069
ZFP91	0.422538
CLINT1	0.303644
SMARCD2	0.272478
PLBD2	0.428338
CAB39	0.272877
1810037I17RIK	0.437787
RPN2	0.517711
PIM1	0.510976
TXN1	0.314663
TCEAL8	0.274192
ATP6V1G1	0.263045
SNX3	0.338069
ELF1	0.368165
B4GALT6	0.928521
CD302	0.404824
GMFG	0.919002
RETREG2	0.351031
ARAP1	0.960969
ECM1	0.561074
NXF1	0.437538
SDHA	0.376687
NUPR1	0.467113
ETHE1	0.308854
SGK3	0.350302
OGDH	0.303662
SERTAD1	0.413256
PSMB9	0.349393
GGA1	0.331022
HIF1A	0.286343
ATP6V1H	0.281197
HNRNPH1	0.457405
NAMPT	0.549506
RIPK1	0.263071
DUSP3	0.337496
YTHDC1	0.34409
MAPK1IP1L	0.263069
DUSP6	0.365469
JUN	0.900891
HNRNPA0	0.347121
MAPRE2	0.293174
ITGB1	0.418583
OASL2	0.518345
STAT3	0.386804
NFAM1	0.342767
MAX	0.405217
2020-03-02	0.517868
SEC22B	0.27933
RCN2	0.294957
PTPA	0.422408
YWHAZ	0.516792
TCEAL9	0.426071
PTP4A2	0.479651
SCAND1	0.397164
CD36	0.920051
RHOA	0.30971
PHF3	0.264691
SRP9	0.490037
RNF130	0.444
FKBP1A	0.377146
GBP7	0.651874
CELF1	0.445195
MORC3	0.294691
DPM3	0.409269
PUM2	0.388795
NUCKS1	0.462852
RASSF3	0.363653
STAG2	0.283251
MAP7D1	0.330282
TMEM106A	0.860173
SMIM11	0.391312
EHMT2	0.34596
TFE3	0.346992
IRF2BP2	0.965657
GLUL	0.409556
ZCCHC24	0.803835
TOP2B	0.251376
MPP1	0.685328
TM9SF3	0.464074
NUDT16L1	0.303914
FRMD4B	0.940731
TRF	0.318116
ATP6V1B2	0.614058
TOR1AIP2	0.313062
LYPLA2	0.322406
SERP1	0.454606
SWAP70	0.266926
AMFR	0.319787
FNDC3A	0.270215
TMED7	0.305529
MNDAL	0.916814
AZIN1	0.311911
AS3MT	0.254581
YTHDF1	0.282378
FGD4	0.256197
SDC4	0.473087
KDM2B	0.308072
PPP1R15A	0.546509
TSEN34	0.359031
PTBP3	0.448014
CD2AP	0.337401
RAB22A	0.257311
MRPL28	0.515498
ANP32A	0.459649
GRK2	0.519306
LMNA	0.706467
GPR160	0.282526
BLVRB	0.42134
ATP6V1A	0.476163
TSPO	0.657821
EHD4	0.949872
OGFR	0.439383
FAM117B	0.288267
BC017643	0.394468
ATF4	0.515823
RAP1B	0.680979
NUDT16	0.266077
PTTG1IP	0.3063
THEMIS2	0.26763
ARL6IP1	0.45493
JAML	0.51016
FCGR2B	0.771132
DYNC1H1	0.415264
BAZ1B	0.25825
PPP1R9B	0.340398
ZBP1	0.258482
MFSD5	0.294007
SCPEP1	0.346564
HIPK1	0.326404
MAP4K4	0.330529
IRF1	0.790701
TNKS2	0.373382
NAV1	0.477921
DDX3X	0.501141
LGALS8	0.30463
GRINA	0.44135
APP	0.917644
AKIRIN2	0.258046
DYNLT3	0.289684
MGEA5	0.282081
GPX3	0.683537
RAB1A	0.568172
TOMM34	0.278543
PPP4R2	0.308073
TSPAN14	0.413689
SRGAP2	0.333678
NUCB2	0.298666
EIF2S3X	0.533039
CFB	0.421995
PRUNE2	0.291968
CFLAR	0.310568
HSD17B11	0.268434
MINDY1	0.726683
GLG1	0.283744
DUSP22	0.279446
MAN1C1	0.358247
GMFB	0.385515
ATP2B1	0.428741
BRI3	0.256292
PPIE	0.372439
TXLNA	0.332071
OSBPL8	0.254286
FAR1	0.408711
GPX4	0.348115
FAM213B	0.804892
MBD2	0.321848
PID1	0.882236
SNX8	0.629064
ZNRF2	0.320071
UBE2G2	0.376234
SMIM15	0.357175
OAT	0.414665
CCL5	-0.491286
DNM2	0.431326
EIF4G2	0.571114
PSMD2	0.564567
SOD1	0.491869
MAFB	0.689243
KLHL9	0.885386
DOCK2	0.448667
FAM46A	0.822882
USP7	0.302499
PLEKHB2	0.361247
RFK	0.325074
OASL1	0.586677
ZFP703	0.28994
SMC3	0.340248
CTSL	0.820921
NRP1	0.289308
EMC1	0.25368
MYO5A	0.380785
FBXL5	0.276239
SQOR	0.273814
SPTBN1	0.622424
SP100	0.864468
SCAMP2	0.47277
PLD4	0.397238
CBL	0.524273
DCK	0.826819
FLI1	0.419497
IKZF1	0.417807
MT-ND3	0.431358
TBC1D10B	0.291743
EP300	0.339352
CCNL1	0.605738
SEL1L	0.303206
DDX17	0.904668
ACSL4	0.296538
CD38	0.266946
N4BP2L1	0.274067
SNX4	0.409401
TLNRD1	0.254025
ING2	0.332832
TNRC18	0.32629
PXN	0.49639
HSPA5	0.295719
SMPDL3A	0.431436
CENPB	0.308778
ARHGEF6	0.390267
SNX30	0.726386
FKBP2	0.48776
SP3OS	0.250431
RNF145	0.353933
WDR45B	0.538564
RNASE4	0.543105
FOSB	0.925342
TMEM50A	0.600592
RGL2	0.347385
LARP1	0.33919
CEPT1	0.403299
COPRS	0.252516
BST2	0.509068
MAP3K1	0.47155
ABCA1	0.855345
ATP6V0A1	0.758238
D1ERTD622E	0.290936
CD47	0.562434
LASP1	0.507575
JAK1	0.504336
PPM1A	0.31824
SMAGP	0.551456
PARP9	0.307126
FLCN	0.419611
AP2S1	0.55802
TMSB10	0.43688
PCMTD1	0.279961
SMC6	0.481658
PRKACB	0.417651
TRAFD1	0.523836
NADK	0.459711
DSTN	0.878038
PDCD6IP	0.608671
OXCT1	0.531518
SESN1	0.680851
SNX6	0.720729
APMAP	0.327348
TAGLN2	0.802585
SLC29A1	0.261692
MAP3K11	0.293272
LUZP1	0.277828
TRIP12	0.560205
MFSD1	0.558133
G3BP2	0.769908
METRNL	0.529538
LPGAT1	0.278667
MT-ND2	0.383908
HPS3	0.36037
MINOS1	0.340445
TMEM30A	0.636116
RAD21	0.357803
WLS	0.471748
TAP1	0.40281
GNB1	0.541643
TMPO	0.372054
UHMK1	0.358673
SPIN1	0.320161
EPSTI1	0.667389
ARF3	0.541177
PPP3R1	0.47559
CLN6	0.320754
SSR3	0.882916
RNF139	0.390237
ATP5L	0.255284
POLR2A	0.474721
CYSLTR1	0.344202
ANXA5	0.304877
MAN2A1	0.436882
SLC43A2	0.546965
STXBP3	0.607705
IFI44	0.59211
SMARCC2	0.360877
SREK1IP1	0.387189
FKBP15	0.416783
DDX5	0.286707
RTP4	0.334113
GLS	0.522783
SPPL3	0.357735
UQCR11	0.28111
CLEC12A	0.296427
PNPLA8	0.301767
CLEC2D	0.567548
VPS4B	0.625818
ALDH2	0.817741
CTDSP2	0.694918
MINDY2	0.41733
PLK2	0.742983
IRGM1	0.622398
CLK1	0.62365
TOM1	0.276107
WDFY3	0.349316
MORF4L1	0.456837
CSRNP1	0.496521
HP1BP3	0.461665
IDH1	0.569296
TSPYL1	0.304957
OSBPL9	0.665966
IFI204	0.677446
CEBPD	0.450467
C5AR1	0.58209
TMEM256	0.365302
SNX27	0.569091
CHCHD7	0.348923
ZBTB20	0.325194
PTPRA	0.51974
SNX5	0.392376
2310001H17RIK	0.354004
TGOLN1	0.528378
BET1	0.367918
NPL	0.549186
ZEB2	0.827627
CPNE3	0.416869
MOB1A	0.715405
FAM120A	0.469209
RAB8B	0.792635
COA5	0.520235
SUSD6	0.398164
SLC23A2	0.572319
BIN1	0.74071
RIT1	0.29857
9530068E07RIK	0.49269
WARS	0.291658
LAMP2	0.785798
PTPRJ	0.780414
EMP3	0.412079
COPS9	0.500144
IL6RA	0.691136
IGHM	0.52386
ATP1B3	0.594319
IER5	0.773227
AIDA	0.368452
MFSD11	0.28226
IRF7	0.319728
NFXL1	0.617648
RPN1	0.741385
CCDC34	0.284072
JARID2	0.625979
FEZ2	0.294733
PURA	0.282972
CAST	0.373461
MFSD14A	0.367088
ADAM9	0.378537
LYL1	0.396196
ELF2	0.431126
USP25	0.486304
SELENOW	0.269157
SBF2	0.252523
IFI202B	0.612179
PCBP1	0.673323
SNAP23	0.464742
TRIB1	0.551765
FGL2	0.379902
NSF	0.462408
GAPVD1	0.48651
ROCK2	0.478457
MYADM	0.516364
MBNL1	0.791224
SFT2D2	0.285532
MAT2A	0.676565
2900097C17RIK	0.596316
PIAS1	0.542757
ARHGAP18	0.637038
MAPKAPK2	0.573466
HSPA9	0.611871
WWP2	0.376698
GM42418	0.900818
NAAA	0.642269
REPS2	0.598929
RPS6KA3	0.519131
ST8SIA4	0.554315
NFKBIA	0.436404
TGFBR2	0.810009
NR3C1	0.428468
S100A13	0.809775
SYPL	0.638984
SCAMP1	0.480819
CPT1A	0.434796
SELENOK	0.431998
MGAT1	0.559793
TCF4	0.857985
HEXA	0.38659
SLFN2	0.762921
ACLY	0.498084
PTOV1	0.278932
MAP2K7	0.347634
TRIM41	0.330438
EMILIN2	0.574726
VAT1	0.542677
SH3BGRL	0.629695
PLXNB2	0.482297
PDIA6	0.752749
PARP14	0.340351
STRN3	0.385692
STAT1	0.580544
WNK1	0.766193
CLEC4A3	0.578132
TRAPPC5	0.370913
TM9SF2	0.644859
SCAMP5	0.454093
SP110	0.558434
EHD1	0.519442
MAN2A2	0.444979
MAPK1	0.62704
CAPG	0.412229
2020-09-09	0.42214
CMKLR1	0.573423
TGFBI	0.440537
TCN2	0.682143
CD37	0.417153
WSB1	0.756258
HEXIM1	0.633996
DTX3L	0.485155
SDCBP	0.434661
REEP3	0.466438
VAMP8	0.375418
PPP3CA	0.655695
UQCRH	0.304594
SPTLC1	0.486853
ZNFX1	0.57027
UBE2Z	0.45261
TWF1	0.494087
PDLIM5	0.431466
RHOQ	0.478824
RIN2	0.817411
SBNO2	0.58895
2610507B11RIK	0.639454
5031425E22RIK	0.406767
KLC1	0.379159
AGFG1	0.565946
CMTM6	0.558917
ZFP36L2	0.605822
NOTCH2	0.514182
PIRB	0.52407
IFI203	0.654796
CDC42	0.338426
UBE2L6	0.307562
D17WSU92E	0.450767
TUBA1B	0.584441
DDX6	0.570325
DPYSL2	0.650302
CALM2	0.580807
TRIM30A	0.661025
WFDC18	0.408527
GNAI3	0.41002
AFTPH	0.561951
TAPBP	0.714783
GCH1	0.380232
TRIM25	0.536904
HACD4	0.645237
LY96	0.53695
PHC2	0.468802
NRROS	0.758426
CITED2	0.461041
TSPAN3	0.387683
CSF1R	0.287856
CTNNA1	0.560256
TBXAS1	0.53158
MFSD14B	0.361054
VIM	0.44159
AP2M1	0.653653
GNPDA1	0.618124
PLXND1	0.434854
DENND1A	0.403805
ANXA6	0.512101
ISG15	0.568949
CD164	0.548102
UBC	0.638408
SGPL1	0.715217
TSC22D3	0.598
COLEC12	0.661694
PPP1R12C	0.391526
H2-T23	0.64896
SNX9	0.437602
SLC8B1	0.419229
KLF3	0.500224
PPP1R15B	0.548202
PTPRO	0.437615
ARF5	0.585172
GPR146	0.396435
KEAP1	0.466113
ETNK1	0.546611
BIRC3	0.501368
DNAJB9	0.662009
C130026I21RIK	0.323611
5031439G07RIK	0.607339
ANKFY1	0.492383
NDUFA2	0.338072
RTN4	0.682122
DHRS3	0.654565
TAP2	0.672459
RBMS1	0.700048
RAB11A	0.780939
DENND5A	0.594941
ELK3	0.57742
ARSB	0.798844
CTNND1	0.410537
ADGRE5	0.488303
SPRED1	0.520933
RSRP1	0.831072
RNF213	0.469374
QSOX1	0.598154
ATP6AP1	0.820473
VWA5A	0.594111
BORCS6	0.549256
RASSF2	0.621192

## Sheet: Cluster 6 W8xW16
ID	avg_logFC
SCAND1	-1.06155
RPS17	-0.55657
EEF1A1	-0.534547
RPS12	-0.429085
RPS11	-0.485494
RPL28	-0.521358
MALAT1	0.419543
RPLP1	-0.342347
RPS20	-0.416615
RPL19	-0.391436
NPC2	-0.463533
RPL10	-0.3815
CD36	1.24809
RPS8	-0.32848
RPL27A	-0.343553
RPLP2	-0.281556
RPL23A	-0.375216
TGFB1	-0.634629
RPS3A1	-0.29314
EEF2	-0.496496
RPS10	-0.384533
RPL23	-0.332254
RPL38	0.295896
RPL12	-0.469248
SELENOW	0.438331
RPS15A	-0.312314
RPL31	-0.413149
RPS4X	-0.344859
RPS16	-0.281609
RPL18A	-0.317017
RPLP0	-0.395781
RPL10A	-0.404604
RPL7A	-0.460168
RPL32	-0.298016
CEBPB	-0.490256
RPL24	-0.315688
IGKC	-1.03173
MT-ATP8	0.825962
CRIP1	0.470557
RPL15	-0.37302
COX7A2L	-0.488264
SSU72	-0.484807
PF4	0.45857
RPS25	-0.295554
LAMP1	-0.459592
RPL14	-0.335082
ITGB5	-0.521342
FTH1	-0.317838
AI413582	-0.424222
SOCS3	-0.369627
RPL30	-0.32304
RPL4	-0.44816
ARL4C	-0.460833
RPL8	-0.289223
LPL	0.869385
VAMP3	-0.312099
UQCRB	0.502358
RAB20	-0.479719
RPL7	-0.269153
EEF1B2	-0.42238
MT-CO2	0.258541
LY6E	-0.637638
RPS26	-0.29161
GNAS	-0.413507
GAPDH	-0.461548
2210016F16RIK	-0.332707
DRAP1	-0.366071
SRP19	-0.48842
BUD31	-0.385779
RAB5C	-0.308076
NACA	-0.327241
TMED7	-0.434004
EIF3H	-0.472754
IFNGR2	-0.445423
QSOX1	-0.42565
RPL3	-0.368058
RPS28	0.275124
KXD1	-0.411956
LCP1	0.470354
UBB	-0.361153
RPS7	-0.306693
PIGP	-0.331883
PTMS	-0.314563
MBNL1	0.528233
AES	-0.299804
MGL2	0.419295
RPL17	-0.260562
EIF4EBP1	-0.426096
PRELID1	-0.413755
LAPTM5	-0.38777
CD300C2	-0.492539
SLC35B2	-0.340119
JUND	-0.32239
ACBD3	-0.383845
DIABLO	-0.267574
NTPCR	-0.459331
SLC25A4	-0.292996
RGS2	-0.322213
SNX20	-0.390851
OGFRL1	-0.3204
CSF2RB	-0.333189
MT-ND4L	0.605787
RPL22	-0.271502
RPL6	-0.259635
PEX7	-0.277909
RPL9	-0.25059
LITAF	-0.338246
ST8SIA4	0.455534
GM11361	-0.361493
KLF13	-0.266086
MAN2A2	-0.317591
EIF3F	-0.283969
CDK2AP2	-0.307938
LRP1	-0.344051
LCMT1	-0.315067
LAT2	-0.268311
SPTSSA	-0.292631
LYN	-0.260892
TLR13	-0.341336
RAB7	-0.341454
SMAP1	-0.421357
ISCU	-0.268818
DYRK2	0.379807
ORAI1	-0.382116
VCP	-0.347576
H2-T23	-0.381662
FERMT3	-0.299309
CELA1	-0.270038
MRC1	0.319944
TUBA1C	-0.313778
AKIRIN2	-0.396097
COX7B	-0.35661
ORMDL2	-0.303494
FCGR2B	-0.320615
TMEM86A	-0.274024
FGD2	-0.302541
CWC15	-0.397801
SYNJ1	-0.359549
DDX41	-0.28692
H2-T22	-0.447468
SLC3A2	-0.284203
AW112010	-0.357544
TNS3	-0.406282
APPBP2	0.448835
TPPP3	-0.56793
EIF4B	-0.28187
OXA1L	-0.321128
GABARAP	-0.270941
TMEM243	-0.323253
MTCH1	-0.260855
UCP2	-0.298306
EVA1B	-0.318937
PTGS1	-0.261194
GLB1	-0.291679
D8ERTD738E	-0.344433
MAPKAPK2	-0.27128
RBM7	-0.27842
COPS5	-0.409991
RGS10	-0.288237
RPL18	-0.255493
ZC3H12A	-0.296893
USP12	-0.258346
RAC1	-0.312474
PSME1	-0.291586
PPP1CC	-0.312402
MAPRE2	-0.380124
SRP54A	0.464689
BTG1	-0.298991
RASGEF1B	-0.35249
IMP3	-0.368487
RUNX1	-0.384919
ALPK1	0.306799
KRCC1	-0.280533
CTSA	0.301244
PRUNE2	-0.336186
GMFB	0.438913
MVB12A	-0.335949
HDGF	-0.297126
RPP21	-0.256408
CLEC4N	-0.344362
ADAM10	-0.267173
UTP3	-0.342578
DDOST	-0.355402
CLEC10A	0.642836
SMIM19	-0.310139
EFHD2	-0.285786
GM10260	-0.250594
FAM3C	-0.363006
CCL4	-0.457607
ARPC1B	-0.297142
LGALS3BP	-0.322155
ARL1	-0.279825
RSRP1	0.407285
PPIB	-0.284229
MRPL21	-0.27095
AP2A2	-0.278686
NOSIP	-0.250893
NDUFS8	-0.341053
EIF3K	-0.258639
FABP4	0.739177
CDKN1A	-0.441404
SRP9	0.420826
PISD	-0.313606
IER3	-0.304159
COTL1	-0.253746
RACK1	-0.257078
UBE2A	-0.285345
ARRDC4	-0.36188
PRDX5	-0.290181
HIPK3	-0.282736
VPS36	-0.279526
DSTN	-0.273654
PMAIP1	-0.400413
ARID5A	-0.292343
CLEC4B1	0.534069
SLC39A1	-0.405546
SDF4	-0.285914
ANTXR2	0.375005
ACP1	-0.255629
BMYC	-0.298463
IDH3G	-0.296253
CXCL16	-0.326519
USP47	0.4551
FAM117B	-0.308869
HPCAL1	-0.327309
0610012G03RIK	-0.272524
TIMM8B	-0.263337
BC005537	0.498823
CXCL1	0.668901
MAP3K11	-0.296692
TIMP2	-0.267812
ARID4B	0.325943
RAPGEF2	0.438116
ERH	-0.292478
EIF3I	-0.274204
ALDOA	-0.385475
SAR1B	-0.329853
CCL8	-0.559594
NCF2	-0.329922
LDHA	-0.297675
SDHC	-0.290128
PPP4C	-0.305322
SUMO3	0.451464
DNAJB6	-0.286419
CACNA1A	-0.362681
PTRHD1	-0.29565
SMIM4	-0.28445
NFKBIB	-0.30405
GM10076	-0.262495
SUPT4A	-0.256474
RPL10-PS3	-0.294933
GNPDA1	-0.295445
EIF3E	-0.305043
WBP2	-0.27668
MED10	-0.285861
SPAG9	-0.327271
TNFAIP8L2	-0.276237
FAM105A	-0.269704
NR4A2	-0.352296
ACP5	-0.257863
TOR3A	-0.378276
PLAC8	-0.442815
ATP5O.1	-0.264942
PPP1CA	-0.257169
ETV3	-0.253746
WDR82	-0.281731
GATAD1	-0.278132
SDHAF4	-0.270447
ECM1	0.618965
ZFP263	-0.321482
PPA2	-0.253931
ZFP706	-0.289448
IL11RA1	-0.293885
HSP90B1	0.27806
NFIL3	-0.434102
TMEM8	-0.26785
NHP2	0.470921
CCL2	-0.335299
CLTC	0.306617
AL590144.2	-0.255321
POLD4	-0.260725
TLE3	-0.345822
B4GALNT1	-0.289482
MAFG	-0.274045
PSMB10	-0.331867
LEPROT	-0.305801
SCN1B	-0.306323
GM10073	-0.252532
KCNK6	0.283303
ID2	-0.410927
HAL	0.570719
MON2	-0.267167
CYP27A1	-0.252507
SOD1	0.387344
CD81	-0.390131
IFRD1	-0.259298
AKT1	-0.294044
UBALD2	-0.263471
KCNK13	0.432919
PTPRO	0.401042
LYZ1	-1.01152
WWP1	0.352648
TMEM2	0.290036
UBE2M	-0.282403
PIANP	-0.361996
F13A1	0.307955
AP1S2	-0.261504
SLC16A10	0.368823
HHEX	-0.431216
ZFP131	-0.298613
DUSP3	-0.283229
DCTN4	-0.296208
CASP4	-0.281745
NOP56	0.275903
CCRL2	-0.445741
PBRM1	0.456178
HPGDS	-0.297336
RND3	0.302512
FTL1-PS1	-0.303133
MXD4	-0.252958
CCL24	0.459208
MAF	0.259674
SLC15A4	-0.282554
APP	0.368372
VIM	-0.339569
ASAP1	0.35937
PTAFR	0.663522
HPGD	0.634926
YPEL5	-0.258291
TCN2	-0.251799
CKB	-0.265146
PIK3R1	-0.302584
MYO7A	0.386893
OSM	-0.317169
TRAPPC6A	-0.277183
SSBP4	-0.250841
ARHGEF1	0.470202
UQCR10	0.311526
CNOT6L	-0.273695
CSRNP1	-0.25038
DAZAP2	-0.273642
ITPRIPL2	0.366991
UBE2W	-0.275581
WDR26	-0.250948
IRF7	-0.327288
CHD2	0.277518
CLEC12A	0.323654
TCF3	0.376982
RTF1	0.466725
HDDC3	-0.265689
PCSK7	-0.316122
HDAC2	0.357806
NOTCH2	-0.297661
ACTN4	-0.27862
GPR34	0.532861
CCL5	0.268238
EIF4G1	0.315074
SPP1	-0.305747
ATP5C1	-0.300154
CLEC2D	0.424988
NSD1	0.376938
ADK	0.254724
TAF6L	0.370606
DDX17	0.419591
FLNA	0.406953
HSPA9	0.33363
KDM2B	-0.279865
KMT2C	0.344728
KDM6B	-0.335114
CDK14	0.300182
IFI44	0.347827
CHMP1B	0.339937
XRN1	0.304017
FNBP1L	0.255923
PSMG3	0.288417
GNL3	0.325743
PDIA6	0.331208
SEMA4A	0.446213
DCK	0.53986
CTNND1	0.370217
IFI202B	0.339115
JAK1	0.438297
STAT6	-0.2564
FOS	0.267468
CD63	0.315069
3830406C13RIK	0.31544
CHCHD4	0.280745
ZFP638	0.388125
DARS	0.270484
SLCO2B1	0.344734
LRRC8C	-0.2634
GNAQ	0.292067
HSP90AA1	0.41607
DENND1B	0.299332
PRPF38B	0.290228
ATP9B	0.336498
ATP8A1	0.296685
SS18	0.458866
SFPQ	0.508973
HSPE1	0.328833
ELOVL5	0.251624
ZUFSP	0.350483
KMT2E	0.335376
IL1B	-0.62127
YBX3	0.269006
LNPEP	0.311087
VCAM1	-0.254706
ARHGAP30	0.373319
HNRNPA3	0.311141
EMC7	0.268153
MEF2C	0.304628
IFI203	0.495564
ATF1	-0.252445
GM42418	1.0019
U2AF1	0.375478
NDUFA1	0.276636
PSMD2	0.315842
EGR1	0.462165
RAB11A	0.361184
EMC2	0.321233
WDR81	0.32074
HSD17B12	0.335852
G3BP2	0.402974
CBX1	0.422021
GM15417	0.2751
MT-ND2	0.263249
LILR4B	0.382175
GLO1	0.340246
TMED10	0.288081
WDR36	0.343242
EDNRB	0.79184
MLLT10	0.263639
PROS1	0.319647
TMEM258	0.326934
SNRPG	0.34088
DSE	0.326121
ETFB	0.293615
GM26825	0.472652
ZDHHC20	0.328254
TET2	0.289902
NCOA4	0.286276
ELF2	0.292914
NISCH	0.291292
OASL1	0.275796
2020-09-09	-0.26871
CDC42SE1	0.38492
RAB5A	0.499743
ADAM17	0.416917
SRRT	0.339141
KPNA3	0.339921
ISY1	0.347002
TNFRSF1B	0.3297
PUM3	0.270735
U2AF2	0.38901
COPS9	0.353239
NDUFA4	0.250333
LPCAT1	0.265743
1500011B03RIK	0.315975
RIN2	0.405427
ACTR2	0.358177
KNOP1	0.30282
ARL6IP4	0.322339
SF3B3	0.340897
PIK3R5	0.319142
EPB41L4AOS	0.275284
CACYBP	0.274876
RLIM	0.318796
CAPZA2	0.347664
AGFG1	0.309146
DUSP11	0.302982
AZI2	0.318851
CCNL1	0.28338
LBH	0.365935
EP300	0.351994
EIF4G3	0.31157
CANX	0.26934
PLIN2	0.254435
FAM50A	0.369829
FBXO9	0.388475
CFH	0.286866
FIBP	0.348539
ZCCHC7	0.302596
NXT1	0.32831
POLR2L	0.385456
AAMP	0.303719
SRSF3	0.361813
DNAJA1	0.304869
D730003I15RIK	0.25151
2310001H17RIK	0.310626
IKZF1	0.274311
MSR1	0.395783
KAT2B	0.25496
NAT9	0.302013
PAK2	0.385265
LY96	0.42151
PSMB6	0.274591
N4BP2L1	0.255838
PPT1	0.386131
KCTD12	0.256499
CREBBP	0.344994
SP100	0.277367
YWHAZ	0.34907
HYPK	0.279461
EEA1	0.32398
PSMA6	0.317497
2810474O19RIK	0.300025
CCL3	-0.252919
TMX3	0.293067
KLF10	0.291572
ANXA5	0.274106
2020-03-08	0.333691
MAPK14	0.262658
GPCPD1	0.262858
B3GALNT1	0.256695
MS4A4C	-0.268473
HERPUD1	0.288985
DCLRE1C	0.256435
SCOC	0.343778
SAV1	0.260786
CRIPT	0.274606
AGO2	0.300056
TAP2	0.292426
1500011K16RIK	0.301462
CEBPD	0.406551
GAS6	0.257288
BCAT2	0.265519
SRSF2	0.285303
FUS	0.3782
CMTM7	0.277867
ACAA1A	0.255794
CYCS	0.305462
TMEM248	0.324576
GOSR2	0.290321
STAG1	0.293871
U2SURP	0.310211
S100A1	0.303037
CCND1	0.285388
PTPRC	0.279846
TCEA1	0.316653
WDR18	0.336266
LTC4S	0.33547
PQBP1	0.289146
PPP1R12A	0.294233
UBL3	0.26629
WBP4	0.288893
GATAD2A	0.293318
RBPJ	0.311155
CORO1C	0.511785
ANXA1	0.258434
NSA2	0.277723
GRCC10	0.277291
TPM3	0.293824
2020-03-01	0.322246
MTDH	0.272197
MYADM	0.258812
TNFAIP3	0.401763
SLBP	0.251976
RTN4	0.270853
NOLC1	0.259539
TCEAL8	0.291975
BST1	0.278771
CPSF2	0.286374
HPF1	0.364059
ST6GAL1	0.299108
TSPAN31	0.33603
GM12166	0.271212
MGST1	0.301672
ADAM15	0.321045
KDM5A	0.299925
GM2000	0.316333
GPBP1	0.457317
TMCC1	0.270205
ARHGAP31	0.308493
CGGBP1	0.39253
RBCK1	0.282247
USP9X	0.254822
IGF1	0.360171
MAP4K4	0.302146
FRMD4B	0.302437
NPTN	0.297112
TPR	0.273737
PLOD3	0.343586
RASSF2	0.340791
TAGLN2	0.286114
ZFHX3	0.266839
TKT	0.343001
POLR2K	0.252859
ADPRH	0.380547
2020-03-07	0.276048
SULT1A1	0.34949
VAPA	0.284473
TOB2	0.304019
LASP1	0.391458
MCTS1	0.297584
ZFP106	0.272097
AS3MT	0.255472
PPP2R5C	0.254495
SNRNP40	0.350269
SMARCC1	0.25302
ALKBH1	0.257195
CYTH4	0.322709
IKBKB	0.360439
HSPA1A	-0.286296
TWF2	0.263807
1110004F10RIK	0.327888
MTSS1	0.268468
DDB1	0.262085
RNASEH2C	0.29312
SMARCAD1	0.301661
TUBA1B	0.299026
BCAP31	0.282426
SMC1A	0.272448
RGL2	0.260777
IGTP	0.264225
C4B	0.25336
CMTM3	0.354534
STAG2	0.278013
SLFN5	0.349819
CRYL1	0.367611
DDX39B	0.368593
DERL1	0.316827
TAPBP	0.254502
IRF9	0.292871
NONO	0.274153
LMNA	0.374487
PRKAR1A	0.339421
INSIG1	0.315124
RCC2	0.299966
RPS6KA3	0.288809
LIMS1	0.259325
NCKAP1L	0.311836
TSPAN4	0.282584
HIP1	0.285652
GNG11	0.269947
WAPL	0.26587
HP1BP3	0.373521
BCL2L1	0.387605
ZFP207	0.2614
CHMP2B	0.25351
5031425E22RIK	0.263247
SGPL1	0.258271
OCRL	0.258484
ACTR1A	0.257251
ACER3	0.257796
DOCK11	0.260028
GNAI3	0.257294
RCN2	0.340933
PIP4K2A	0.309996
RETNLA	0.412104
DCUN1D5	0.254878
POP5	0.303849
SLAMF9	0.416414
NFKBIA	0.273154
DNAJB14	0.263837
AP2B1	0.260928
NFKBIZ	0.422624
GHITM	0.477546
LIFR	0.25161
ARF2	0.292209
CHTOP	0.274095
RCN3	0.253169
ETNK1	0.285709
ARFGEF1	0.259927
IIGP1	0.27695

## Sheet: Cluster 0 W8xW16
ID	avg_logFC
MALAT1	0.789028
FTH1	-0.521569
RPLP1	-0.348739
RPS20	-0.55202
RPL32	-0.536334
IGKC	-1.1245
CCL12	-0.770552
SCAND1	-0.685252
ATF3	-0.790604
RPL10	-0.62358
RPL23	-0.473024
RPL19	-0.59237
RPS11	-0.512385
FOSB	-0.624711
LYZ2	-0.474181
RPS12	-0.331574
FAU	-0.310081
CCL8	-0.61645
RPL31	-0.570569
RPS15A	-0.410678
RPS16	-0.336927
TXN1	-0.593889
RPL18A	-0.415781
RPL12	-0.530673
CSRNP1	-0.770332
RPS17	-0.469329
LY6E	-0.430289
H2-T23	-0.570069
RPL30	-0.434563
RPS8	-0.328074
COX8A	-0.445459
TGFB1	-0.417095
RPS25	-0.463206
RAC2	-0.529185
PNRC1	-0.456694
RPL15	-0.539804
CCL2	-0.473045
CCL7	-0.405577
RPS23	-0.319335
FTL1	-0.319754
GM42418	1.37136
RPS15	-0.364925
RPL28	-0.36983
MT2	-0.673565
VIM	-0.45671
RPS5	-0.368719
CXCL2	-0.51204
CDKN1A	-0.318684
TNFAIP8L2	-0.429061
GM10260	-0.413782
MRC1	0.433395
SRGN	-0.460815
RPS7	-0.374707
LY86	-0.336462
RPS4X	-0.343349
WDR89	-0.463873
PLAC8	-0.395734
GAPDH	-0.521406
SSR4	-0.472897
TMEM234	-0.346811
COX7B	-0.385507
IFRD1	-0.416748
RPS6	-0.331295
RPL23A	-0.266104
EIF3H	-0.266533
GBP2B	-0.43092
RETNLA	0.306307
RPL8	-0.330047
RGS10	-0.279078
GM2A	-0.366982
JUNB	-0.373357
CD209G	-0.421861
RPL26	-0.38301
CEBPB	-0.404071
RPS3	-0.35189
C1QB	-0.415476
SOCS3	-0.373917
CCDC12	-0.352521
SLC25A5	-0.330063
ZCRB1	-0.452234
RPL27A	-0.291096
RHOB	-0.363759
CLEC10A	0.425441
OST4	-0.290004
TMSB4X	-0.259456
ATP5C1	-0.412289
TYROBP	-0.367668
AUP1	-0.394416
KLF4	-0.390165
BTG2	-0.325691
TRIB1	-0.442703
CD209D	-0.384964
BIN1	-0.338646
RPS13	-0.288809
MCL1	-0.26231
ZBP1	-0.394068
UBC	-0.339202
GNG5	-0.295964
HSP90B1	0.469767
H2-EB1	-0.379337
RPL24	-0.329419
YPEL3	-0.271981
TPPP3	-0.629432
GNAI2	-0.305091
SNX3	-0.312262
MT1	-0.295208
MTCH1	-0.304016
IFITM2	-0.287872
CD81	-0.268668
TMA7	-0.293245
IER3	-0.291839
NFKBIA	-0.269833
IFITM3	-0.272302
CTSH	-0.306368
RAB2A	-0.303063
CAPG	-0.25614
HSPA1A	-0.510771
SH3BGRL3	-0.367422
RPL22	-0.304231
RTRAF	-0.31734
RPS14	-0.25487
EEF1B2	-0.259035
CD83	-0.375182
CD209B	-0.595752
STAT1	-0.294672
RPL21	-0.358901
TRAFD1	-0.265832
JUN	-0.292095
TREM2	-0.325142
RPS26	-0.285593
FEZ2	-0.342674
CLTC	0.468547
TSC22D3	-0.364171
NFE2L2	-0.344743
DUSP3	-0.285315
ATP5D	-0.273929
DNAJB9	-0.316069
PI4K2A	-0.380993
STX12	-0.357907
CD36	0.676014
LDHA	-0.294014
RPL6	-0.286285
ZFAND5	-0.299219
YTHDC1	-0.275424
PRDX5	-0.295556
NPL	-0.362531
USF2	-0.339961
CCDC124	-0.304484
GBP7	-0.269362
RPS18	-0.271785
MAP2K2	-0.257874
PTOV1	-0.261849
CSTB	-0.30782
PIM1	-0.283202
RAB24	-0.26713
KDM6B	-0.282846
FAM26F	-0.355202
ACLY	-0.297043
CD68	-0.256917
PSME2	-0.274055
ZFP703	-0.267348
CCL4	-0.490538
ACO2	-0.340897
MAFG	-0.335718
RPL10A	-0.255661
FTL1-PS1	-0.283802
IRF7	-0.261945
PF4	0.305653
VKORC1	-0.369559
PPP1R11	-0.32883
BOLA3	-0.354813
RPLP0	-0.278418
MRPS36	-0.30518
PLA2G2D	-0.317566
DPH3	-0.303858
CYCS	-0.277477
RPL7A	-0.250785
SMIM19	-0.253548
CLEC4N	-0.264494
COMMD4	-0.336555
RPL7	-0.258016
TNFRSF1A	-0.27229
RILPL2	-0.28236
BIRC3	-0.303365
RNF19B	-0.40707
PPP2CA	-0.32016
CTSC	-0.277734
TNFAIP3	-0.31992
NDUFV3	-0.272237
RPL4	-0.25156
UBB	-0.268877
NCOA3	-0.255465
TMEM205	-0.292359
CCRL2	-0.284903
TMED3	-0.257827
LGALS3	-0.265416
DEK	-0.252401
GADD45B	-0.367754
IRF1	-0.257021
SMARCD2	-0.298101
DCTN2	-0.265329
ATP6V1D	-0.292884
RGS2	-0.285831
MAF	0.420726
CCL3	-0.311917
PRKACB	-0.278359
C1D	-0.268029
MT-ND4L	0.576791
ENSA	-0.290334
SLC28A2	-0.256125
SIGLEC1	-0.295956
HAL	0.263888
EDNRB	0.477584
MAX	-0.276713
NR4A1	-0.323223
TSPAN3	-0.28098
RNF5	-0.257973
UQCR11	0.425328
CSK	-0.263858
GLG1	-0.316345
CCL24	0.289248
TXNIP	0.444777
MNDAL	0.466344
ST8SIA4	0.345563
RSRP1	0.459728
BC005537	0.304453
TGFBI	0.263536
CFP	0.318123
SFPQ	0.488369
RIN2	0.437569
SFI1	0.399798
ANP32E	0.328487
MT-ATP8	0.316317
SGPL1	0.283675
USMG5	0.447673
DSE	0.459354
LPL	0.319306
LCP1	0.315017
RABL6	0.392153
SP100	0.414647
MINOS1	0.302448
SAMD9L	0.537421
WWP1	0.392008
NDUFB7	0.317424
LTC4S	0.334294
RAP1B	0.256986
MINDY1	0.32091
STAB1	0.308817
MYO5A	0.412032
SDC3	0.308703
ARPC5	0.280129
PTPRO	0.304507
PPP3R1	0.302464
FAM46A	0.408162
ETNK1	0.381638
SLC6A6	0.514541
TMEM106A	0.285203
NDUFA1	0.296461
EIF2S3X	0.465606
HNRNPM	0.308962
RBM39	0.404214
2020-09-07	0.355741
PTPRJ	0.259729
PSMA1	0.359908
FUS	0.403337
EIF4E	0.281955
LASP1	0.431713
SSR3	0.447327
HCST	0.309234
NDUFA3	0.331366
RPN2	0.289731
TOB2	0.251659
RPN1	0.392622
CHURC1	0.297786
DPM3	0.320931
5031425E22RIK	0.32429
CBL	0.280087
CALM2	0.252382
CLEC3B	0.302378
SNRNP70	0.273162
PBRM1	0.301833
CAPZA2	0.267744
DERL1	0.32913
DDX60	0.369583
ABRACL	0.285015
DCK	0.27114
PAIP2	0.33513
2020-09-11	0.278519
PIN4	0.287052
ACTR3	0.347068
TRAM1	0.360769
TIMD4	0.251737
ZEB2	0.250808
EVI2A	0.348331
ARL6IP1	0.338223
KLF3	0.261473
HSP90AA1	0.258478
ZCCHC24	0.335131
CLEC4A2	0.261042
CD44	0.302514
NR3C1	0.299651
NISCH	0.478917
PSMD13	0.300286
SESN1	0.29729
CLK1	0.360274
IRF5	0.305179
ALKBH5	0.351237
CLEC4A1	0.299401
KHDRBS1	0.269133
CANX	0.27392
REPS2	0.315645
HACD4	0.307483
PPP3CA	0.360345
SRI	0.275368
COX14	0.281155
ZFP207	0.311292
VPS4B	0.275673
MRFAP1	0.256836
NDUFAF8	0.348719
IFITM6	0.290428
TAP2	0.295526
ADGRE1	0.305457
VWA5A	0.344552
YWHAH	0.427282
SKP1A	0.337791
ATP1B3	0.32809
PTBP3	0.319139
CALU	0.25517
PCBD2	0.261476
CTBP1	0.277273
ITGAM	0.304459
ST13	0.282457
SLC8B1	0.329051
CTDSP2	0.313524
CCT8	0.344645
NARS	0.293653
ROCK2	0.308165
2020-03-02	0.33911
SARNP	0.279338
GRK2	0.340566
MAN2A2	0.269051
STARD8	0.254855
G3BP1	0.306863
AC149090.1	0.329979
RBPJ	0.302083
PET100	0.275893
NFXL1	0.257242
GSN	0.319416
PTP4A2	0.261472
LSM6	0.346675
HEXIM1	0.264549
LSM5	0.319761
POLR2A	0.308758
OSTC	0.267827
SUB1	0.254139
OGT	0.250779
9530068E07RIK	0.386294
NDUFC1	0.257404
MBNL1	0.252015
NCOA4	0.322301
SLC9A9	0.325868
SCARB2	0.364024
TSC22D4	0.382
CELF1	0.376069
ARHGAP30	0.297149
NOP10	0.401828
CCNL1	0.335118
CSNK1A1	0.277173
COX17	0.261697
ABHD12	0.36899
ANKFY1	0.295003
NPTN	0.266797
SNRPD3	0.261361
BNIP2	0.309088
1810037I17RIK	0.265191
TNKS2	0.270313
SPCS1	0.285128
CLEC2D	0.405359
MIER1	0.266702
ATP6V0A1	0.400262
SNX30	0.250647
SMIM14	0.407099
PTPRE	0.288689
MT-ND5	0.315172
ZCCHC6	0.295096
SNX2	0.320123
GALNT1	0.281865
NONO	0.308652
ARPC4	0.332459
TNFAIP8	0.258674
RBM25	0.304467

## Sheet: Cluster 3 W8xW16
ID	avg_logFC
TGFB1	-0.999226
RPS12	-0.680642
TPT1	-0.473694
RPL12	-0.598921
RPS20	-0.493478
GNAS	-0.729639
RPLP1	-0.45373
SCAND1	-0.758711
RPS10	-0.475331
RPL23	-0.426929
RPLP2	-0.36133
RPL31	-0.407791
CEBPB	-0.544385
RPS15	-0.412724
MT-ND4L	0.712678
RPS17	-0.398244
RPL28	-0.421448
RACK1	-0.460688
EEF1A1	-0.425632
RPL30	-0.409275
LYZ2	0.53325
RPS25	-0.29849
H2-D1	0.418921
RPS16	-0.284618
RPS3A1	-0.327148
RPS26	-0.358084
RPL27A	-0.295844
IGKC	-0.732976
RPSA	-0.401772
RPL23A	-0.310053
CYBA	0.365208
RPS8	-0.326912
MT-CO2	0.282054
PTMS	-0.557508
FN1	-0.739463
RPS13	-0.262519
APOE	0.48397
CTSS	0.351734
RPS24	-0.289336
GAPDH	-0.538058
CD74	0.375897
RPL17	-0.317204
RPL19	-0.259731
RPL5	-0.360148
MT-ND5	0.572915
RPS21	-0.307517
RPL15	-0.315134
GNB1	-0.420436
MT-ATP8	0.506373
ARF6	-0.447982
ITM2B	0.302612
MS4A7	0.42894
ITGB5	-0.346978
SIAH2	-0.281793
SNX20	-0.385027
H2-AB1	0.333841
MCL1	-0.374664
CST3	0.253184
RPS4X	-0.261894
RAC1	-0.37142
ACTG1	-0.263759
NDUFA13	0.364969
RPL4	-0.293118
JUND	-0.52638
RPL7	-0.28931
DUSP2	-0.550601
SMAP1	-0.37561
SELENOP	0.443327
CD63	0.349429
HRAS	-0.280391
GRASP	-0.252953
PLIN2	0.408519
EEF2	-0.317771
SAT1	0.331817
CDC34	-0.323976
EEF1B2	-0.352731
SOCS3	-0.482623
PPP1R14B	-0.339759
PSAP	0.266423
H2-EB1	0.275618
BANF1	-0.32332
TMEM176B	0.310538
ARL8A	-0.300771
SMIM19	-0.3262
TMEM243	-0.255265
UQCRB	0.352659
HSP90B1	0.35075
AES	-0.322349
PLA2G7	0.359703
GNAI2	-0.26984
ADAP2OS	0.309283
RPL7A	-0.259234
CRTC3	-0.291639
OST4	-0.253775
GM12166	0.353488
CREG1	0.379034
HSP90AB1	-0.258258
CTSD	0.538017
IFITM2	-0.513869
TGFBI	-0.324093
PRDX1	0.310223
IFI27L2A	-0.458292
EMILIN2	-0.277647
RNF130	-0.289952
HSPA5	0.368054
BASP1	-0.318145
CEBPA	-0.353218
HDGF	-0.28212
SCARB2	0.285393
ZFAND5	-0.374312
CX3CR1	0.31622
TRPS1	-0.289402
RPL22L1	0.27487
SRSF2	-0.354032
GADD45B	-0.356522
PIM1	-0.344296
NR4A1	-0.415184
TRF	0.311851
LDHA	-0.35682
CTSB	0.278907
GM42418	1.30956
TAGLN2	-0.369919
GRN	0.272591
PLK3	-0.279178
TGFBR1	0.296121
IGF1	0.253497
TMEM176A	0.281763
CYTIP	-0.299247
ATF3	-0.426442
CCNI	-0.30072
DENND4A	-0.280079
ROMO1	0.30003
TPI1	-0.38975
USMG5	0.275268
VIM	-0.485112
FAM49B	-0.255398
BLVRB	0.251496
PSMB5	0.285612
MAFG	-0.30324
PPP2CA	-0.286668
CCL2	-0.318888
IFITM3	-0.565257
RAP2A	-0.262702
CD83	-0.326916
NCF4	-0.252615
ZMYND15	-0.273415
ATP2B1	0.282425
ACTB	-0.386576
SPP1	-0.363477
SERPINE2	0.37703
HPGDS	0.279234
STAP1	-0.284254
ATF4	-0.278257
LPL	0.27435
TREM2	0.287443
FOSB	-0.335166
MMP14	0.302751
CCL12	-0.585227
DST	0.277631
IFI202B	0.273301
ZFP36	-0.290283
CLEC4N	0.260786
CH25H	-0.256293
VCAM1	0.353149
CREB5	-0.280685
CSRNP1	-0.261941
IL1B	-0.342031
IER3	-0.25653
ITGAV	0.31084
ARSB	-0.253566
CXCL2	-0.569711
NFKBID	-0.262694
XLR	0.275907
LY6E	-0.531671
KDM6B	-0.259884
PLD3	0.277438
UBE2J1	-0.265446
MORC3	0.2673
ACP5	0.256819
AC160336.1	0.255797
CCRL2	-0.292655
CCL4	-0.272111
NEAT1	-0.342199
TRIB1	-0.252909
MMP13	0.419069
MMP12	0.391065
OSM	-0.263134
TNF	-0.265461
CCL3	-0.552567

[truncated: 1 more sheets: Cluster 2 W8xW16]
