# Supplementary material for: Diverse Macrophage Populations Contribute to the Inflammatory Microenvironment in Premalignant Lesions During Localized Invasion
Source: Front Oncol. 2020 Sep 24;10:569985. doi: 10.3389/fonc.2020.569985 (PMC7541939; doi:10.3389/fonc.2020.569985)
Supplement: Supplementary Table 6 — Top 50 differentially expressed genes in pre-invasive as compared to invasive lesions for selected macrophage clusters. [file Table_6.XLS]

## Sheet: Cluster 0_Wk8xWk16
Gene ID	p_val	avg_logFC	pct.1	pct.2	p_val_adj
Malat1	6.59998e-35	0.790458	0.956	0.899	1.01006e-30
Fth1	3.92849e-24	-0.547753	0.912	0.973	6.01216e-20
Rplp1	1.4425e-21	-0.346742	0.966	0.989	2.20761e-17
Ccl12	1.86501e-19	-0.940747	0.141	0.477	2.85421e-15
Rps20	2.04534e-19	-0.582517	0.586	0.851	3.13019e-15
Atf3	1.51214e-17	-0.819608	0.141	0.456	2.31418e-13
Rpl32	3.83782e-17	-0.530953	0.643	0.864	5.8734e-13
Rpl10	1.25036e-16	-0.633063	0.489	0.741	1.91355e-12
Igkc	1.65205e-16	-1.09898	0.013	0.221	2.5283e-12
Scand1	1.75774e-16	-0.678182	0.129	0.435	2.69004e-12
Rpl23	4.36355e-16	-0.490823	0.708	0.88	6.67797e-12
Rpl19	4.34116e-15	-0.601237	0.451	0.731	6.64371e-11
Fosb	4.74725e-15	-0.677808	0.226	0.552	7.26519e-11
Lyz2	8.48009e-14	-0.490791	0.837	0.936	1.29779e-09
Txn1	2.50656e-13	-0.651059	0.229	0.512	3.83603e-09
Rps11	5.75213e-13	-0.492984	0.533	0.752	8.80306e-09
Fau	7.80926e-13	-0.313375	0.881	0.968	1.19513e-08
Rps12	9.03294e-13	-0.336095	0.846	0.952	1.3824e-08
Rpl18a	9.79797e-13	-0.447134	0.636	0.845	1.49948e-08
Ccl8	1.04783e-12	-0.606722	0.878	0.968	1.6036e-08
Rpl12	1.28965e-12	-0.539399	0.298	0.592	1.97368e-08
Rpl30	2.00973e-12	-0.470722	0.527	0.792	3.07569e-08
Rps16	2.869e-12	-0.351182	0.718	0.893	4.39072e-08
Rpl31	6.89341e-12	-0.543683	0.386	0.643	1.05497e-07
Rpl15	7.75741e-12	-0.583627	0.295	0.565	1.18719e-07
H2-T23	9.51051e-12	-0.557797	0.135	0.379	1.45549e-07
Rps17	1.59616e-11	-0.463732	0.536	0.787	2.44277e-07
Ccl7	1.90171e-11	-0.461521	0.473	0.739	2.91038e-07
Rps15a	4.12875e-11	-0.387528	0.608	0.827	6.31865e-07
Csrnp1	6.37406e-11	-0.763928	0.044	0.219	9.75486e-07
Cox8a	1.38232e-10	-0.468765	0.339	0.611	2.11551e-06
Ftl1	1.66052e-10	-0.339183	0.934	0.979	2.54126e-06
Rps23	1.67619e-10	-0.343988	0.771	0.883	2.56524e-06
Ccl2	2.22937e-10	-0.491232	0.285	0.547	3.41183e-06
Tgfb1	2.25004e-10	-0.401632	0.025	0.179	3.44346e-06
Mt2	3.43375e-10	-0.7099	0.063	0.24	5.25502e-06
Mrc1	3.46764e-10	0.46031	0.843	0.832	5.30687e-06
Plac8	3.81316e-10	-0.45741	0.301	0.573	5.83566e-06
Ly6e	4.08176e-10	-0.392433	0.295	0.579	6.24673e-06
Rps8	4.24532e-10	-0.326251	0.708	0.907	6.49703e-06
Rps7	4.72859e-10	-0.409423	0.395	0.661	7.23664e-06
Cd209g	4.82921e-10	-0.46347	0.401	0.661	7.39062e-06
Pnrc1	4.99901e-10	-0.475378	0.11	0.32	7.65049e-06
Rac2	6.19569e-10	-0.521978	0.11	0.317	9.48188e-06
Srgn	6.91133e-10	-0.470883	0.141	0.363	1.05771e-05
Gapdh	1.01072e-09	-0.635878	0.11	0.301	1.5468e-05
Gm10260	1.61552e-09	-0.427876	0.169	0.4	2.47239e-05
Rps25	1.64427e-09	-0.439052	0.524	0.731	2.5164e-05
Gm42418	2.29017e-09	1.41063	0.514	0.371	3.50488e-05
Slc25a5	2.39803e-09	-0.438092	0.11	0.312	3.66994e-05

## Sheet: Cluster 2_Wk8xWk16
Gene ID	p_val	avg_logFC	pct.1	pct.2	p_val_adj
Malat1	4.04054e-15	0.725246	0.899	0.79	6.18364e-11
Rplp1	3.57301e-11	-0.36574	0.972	0.979	5.46814e-07
Actb	1.85757e-09	-0.787586	0.972	0.979	2.84283e-05
Rps15	2.45971e-09	-0.510276	0.719	0.809	3.76434e-05
Scand1	9.17323e-09	-1.03893	0.124	0.35	0.000140387
Gm42418	2.16499e-08	1.44021	0.382	0.17	0.00033133
Rps20	3.85103e-08	-0.510593	0.669	0.805	0.000589362
Rpl32	4.40466e-08	-0.494185	0.725	0.866	0.00067409
Rps12	4.57386e-08	-0.376274	0.831	0.918	0.000699983
Rpl23	7.68395e-08	-0.451504	0.725	0.851	0.00117595
Rps16	1.0594e-07	-0.370916	0.809	0.891	0.00162131
Fth1	4.98429e-07	-0.409235	0.91	0.951	0.00762795
Rps7	5.62866e-07	-0.603076	0.539	0.681	0.0086141
Fau	8.67825e-07	-0.276071	0.904	0.96	0.0132812
Rps15a	1.341e-06	-0.478865	0.64	0.787	0.0205227
Rpl24	1.70054e-06	-0.440512	0.466	0.657	0.026025
Rpl10	6.68936e-06	-0.435928	0.59	0.729	0.102374
Rplp2	7.16974e-06	-0.280336	0.972	0.942	0.109726
Igkc	1.27391e-05	-1.89896	0.028	0.155	0.194959
Rpl30	1.40906e-05	-0.466842	0.624	0.726	0.215643
Rpl28	1.55464e-05	-0.471888	0.539	0.678	0.237922
Rplp0	1.84479e-05	-0.492046	0.472	0.647	0.282326
Rpl14	1.91168e-05	-0.530936	0.478	0.632	0.292564
mt-Co1	2.0031e-05	0.310204	0.966	0.86	0.306555
Rps14	3.15628e-05	-0.298658	0.77	0.83	0.483037
Rpl31	3.39312e-05	-0.467343	0.478	0.626	0.519283
Txnip	3.70875e-05	0.706965	0.275	0.134	0.567587
BC005537	4.78062e-05	0.47638	0.635	0.498	0.731627
Lpl	5.85553e-05	0.914658	0.236	0.109	0.89613
Psap	6.39193e-05	0.30555	0.921	0.866	0.978221
Hsp90b1	7.92589e-05	0.498169	0.618	0.468	1
Csrnp1	0.000107416	-0.795135	0.062	0.185	1
Eif2s2	0.000111644	0.578131	0.27	0.137	1
Slc6a6	0.000121513	0.687667	0.18	0.07	1
Rps10	0.000130899	-0.341572	0.713	0.802	1
Rpl18a	0.000156663	-0.319841	0.64	0.824	1
Rpl12	0.000157945	-0.530497	0.399	0.523	1
Sdc3	0.000207961	0.471573	0.478	0.337	1
Rps11	0.000209434	-0.390707	0.646	0.714	1
Gapdh	0.00022227	-0.705662	0.146	0.283	1
Pbrm1	0.000222689	0.490574	0.163	0.061	1
Rps17	0.000250718	-0.304424	0.646	0.742	1
Ethe1	0.000364495	0.534991	0.124	0.04	1
Notch2	0.000368917	-0.671267	0.067	0.182	1
Atp5g2	0.000439104	-0.485226	0.242	0.38	1
Rps24	0.000475733	-0.29693	0.792	0.854	1
Ccl5	0.00049689	-1.15431	0.107	0.231	1
Ccl8	0.000564931	-0.607343	0.337	0.489	1
Serinc3	0.000609986	0.461705	0.511	0.368	1
Stag2	0.000727096	0.488729	0.129	0.046	1

## Sheet: Cluster 3_Wk8xWk16
Gene ID	p_val	avg_logFC	pct.1	pct.2	p_val_adj
Tgfb1	4.5851e-39	-1.01669	0.143	0.737	7.01703e-35
Rps12	6.61192e-36	-0.689396	0.985	1	1.01189e-31
Tpt1	1.34684e-28	-0.464125	0.992	0.994	2.0612e-24
Scand1	4.75115e-27	-0.825268	0.336	0.778	7.27116e-23
Rpl12	6.06898e-27	-0.593368	0.958	0.982	9.28796e-23
Rplp1	1.73042e-26	-0.460439	0.996	1	2.64823e-22
Rps20	2.51867e-25	-0.487755	0.981	1	3.85457e-21
Gnas	5.52734e-25	-0.736677	0.721	0.906	8.45904e-21
Rps10	3.45613e-24	-0.465992	0.989	0.994	5.28926e-20
Rpl23	2.92093e-21	-0.421116	0.992	1	4.47019e-17
Cebpb	3.59226e-21	-0.632794	0.136	0.573	5.49759e-17
Rplp2	7.93589e-20	-0.357978	0.996	1	1.21451e-15
Rps15	8.90047e-20	-0.418041	0.985	0.994	1.36213e-15
Rack1	5.12427e-19	-0.467087	0.951	0.982	7.84219e-15
Rpl31	6.49262e-19	-0.405847	0.977	0.994	9.9363e-15
Rpl28	7.13444e-19	-0.431018	0.974	0.988	1.09185e-14
Rps17	7.76483e-18	-0.405887	0.977	1	1.18833e-13
Eef1a1	1.04612e-17	-0.428774	0.996	1	1.60098e-13
mt-Nd4l	1.52365e-17	0.682579	0.555	0.152	2.33179e-13
Rpl30	1.47899e-16	-0.412008	0.966	1	2.26345e-12
Rps16	9.05599e-16	-0.296004	0.996	1	1.38593e-11
H2-D1	2.95761e-15	0.435274	0.992	0.977	4.52633e-11
Rps25	3.18754e-15	-0.29912	0.985	0.994	4.87822e-11
Rps3a1	1.06907e-14	-0.330519	0.985	1	1.63611e-10
Ptms	1.21416e-14	-0.585856	0.63	0.819	1.85815e-10
Rpsa	1.4499e-14	-0.409208	0.966	0.994	2.21893e-10
Rps8	2.12563e-14	-0.330309	0.996	1	3.25307e-10
Rpl27a	2.33436e-14	-0.297789	0.989	1	3.5725e-10
mt-Co2	2.87407e-14	0.298626	0.996	0.994	4.39847e-10
Rpl23a	3.63275e-14	-0.297539	0.992	1	5.55956e-10
Cyba	5.30532e-14	0.372528	0.977	0.959	8.11926e-10
Igkc	5.91611e-14	-0.71715	0.049	0.316	9.05401e-10
Rps26	6.08738e-14	-0.361998	0.977	0.994	9.31613e-10
Rpl19	3.04272e-13	-0.281187	0.985	1	4.65657e-09
Rps24	5.23993e-13	-0.30429	0.989	1	8.01918e-09
Fn1	5.79755e-13	-0.756655	0.019	0.234	8.87257e-09
Lyz2	8.7223e-13	0.50089	0.985	0.965	1.33486e-08
Ctss	1.03694e-12	0.351475	0.996	1	1.58693e-08
Gapdh	2.62975e-12	-0.577646	0.804	0.924	4.02457e-08
Rpl5	6.97639e-12	-0.373145	0.891	0.912	1.06767e-07
Apoe	1.08559e-11	0.471192	0.996	1	1.66138e-07
Cd74	1.26587e-11	0.379923	1	1	1.93729e-07
Rpl17	1.93813e-11	-0.310477	0.977	1	2.96612e-07
Rps21	2.83402e-11	-0.297556	0.989	0.988	4.33718e-07
mt-Nd5	3.4582e-11	0.589553	0.747	0.538	5.29242e-07
Rps14	1.45404e-10	-0.253604	0.989	1	2.22526e-06
Rpl15	1.48734e-10	-0.314762	0.966	0.988	2.27623e-06
Gnb1	2.12308e-10	-0.405706	0.438	0.696	3.24916e-06
Siah2	3.51524e-10	-0.282625	0.045	0.251	5.37973e-06
Rac1	5.23934e-10	-0.400265	0.702	0.836	8.01829e-06

## Sheet: Cluster 6_Wk8xWk16
Gene ID	p_val	avg_logFC	pct.1	pct.2	p_val_adj
Scand1	3.46246e-12	-1.06155	0.178	0.674	5.29895e-08
Rps17	5.11646e-11	-0.55657	0.836	0.968	7.83024e-07
Eef1a1	5.61525e-11	-0.534547	0.945	0.984	8.59358e-07
Rps12	6.82854e-10	-0.429085	1	0.989	1.04504e-05
Rps11	1.77684e-09	-0.485494	0.863	0.995	2.71927e-05
Rpl28	7.46709e-09	-0.521358	0.863	0.957	0.000114276
Malat1	9.90664e-09	0.419543	0.986	0.984	0.000151611
Rplp1	2.44374e-08	-0.342347	1	1	0.000373989
Rps20	2.7118e-08	-0.416615	0.918	0.973	0.000415014
Rpl19	1.19739e-07	-0.391436	0.918	0.973	0.00183249
Npc2	1.74981e-07	-0.463533	0.767	0.947	0.00267791
Rpl10	2.10126e-07	-0.3815	0.973	0.957	0.00321576
Cd36	2.78455e-07	1.24809	0.411	0.144	0.00426147
Rps8	3.92515e-07	-0.32848	0.973	0.995	0.00600705
Rpl27a	4.15821e-07	-0.343553	0.959	0.984	0.00636372
Rplp2	1.30181e-06	-0.281556	1	1	0.0199229
Rpl23a	1.39824e-06	-0.375216	0.904	0.957	0.0213987
Tgfb1	1.54607e-06	-0.634629	0.096	0.433	0.0236611
Rps3a1	2.05708e-06	-0.29314	0.945	0.995	0.0314815
Eef2	2.81435e-06	-0.496496	0.507	0.807	0.0430708
Rps10	3.08985e-06	-0.384533	0.863	0.968	0.0472871
Rpl23	3.26749e-06	-0.332254	0.932	0.989	0.0500057
Rpl38	3.9198e-06	0.295896	0.986	0.984	0.0599886
Rpl12	4.79349e-06	-0.469248	0.712	0.882	0.0733596
Selenow	5.36255e-06	0.438331	0.849	0.802	0.0820684
Rps15a	5.8653e-06	-0.312314	0.945	0.989	0.0897626
Rpl31	5.8808e-06	-0.413149	0.822	0.914	0.0899998
Rps4x	6.04523e-06	-0.344859	0.932	0.984	0.0925161
Rps16	6.04675e-06	-0.281609	0.959	0.995	0.0925394
Rpl18a	7.15734e-06	-0.317017	0.973	0.995	0.109536
Rplp0	7.82825e-06	-0.395781	0.808	0.941	0.119804
Rpl10a	9.29054e-06	-0.404604	0.836	0.898	0.142182
Rpl7a	1.09507e-05	-0.460168	0.658	0.85	0.16759
Rpl32	1.42882e-05	-0.298016	0.986	0.989	0.218667
Cebpb	1.48736e-05	-0.490256	0.178	0.529	0.227626
Rpl24	1.71016e-05	-0.315688	0.836	0.968	0.261723
Igkc	2.23201e-05	-1.03173	0.055	0.31	0.341587
mt-Atp8	3.58955e-05	0.825962	0.342	0.144	0.549344
Crip1	3.95719e-05	0.470557	0.959	0.882	0.605608
Rpl15	4.10991e-05	-0.37302	0.781	0.898	0.628981
Cox7a2l	4.39277e-05	-0.488264	0.425	0.695	0.67227
Ssu72	6.51065e-05	-0.484807	0.096	0.364	0.996391
Pf4	7.16572e-05	0.45857	0.904	0.84	1
Rps25	7.47875e-05	-0.295554	0.89	0.989	1
Lamp1	7.74282e-05	-0.459592	0.712	0.888	1
Rpl14	7.75008e-05	-0.335082	0.849	0.957	1
Itgb5	8.7402e-05	-0.521342	0.055	0.283	1
Fth1	9.12735e-05	-0.317838	1	1	1
AI413582	9.30677e-05	-0.424222	0.164	0.439	1
Socs3	0.000101294	-0.369627	0.164	0.481	1
